# Supplementary material for: Glial-to-mesenchymal transition of tumor Schwann cells drives the genetic burden in MPNSTs from neurofibromatosis type 1 mouse model
Source: Sci Adv. 2025 Nov 12;11(46):eadt9210. doi: 10.1126/sciadv.adt9210 (PMC12609162; doi:10.1126/sciadv.adt9210)
Supplement: Supplementary file 2 — Tables S1 to S8 [file sciadv.adt9210_tables_s1_to_s8.zip]

Archive with 8 entries (8 files):
- adt9210_table_s2.xlsx
- adt9210_table_s3.xlsx
- adt9210_table_s4.xlsx
- adt9210_table_s5.xlsx
- adt9210_table_s6.xlsx
- adt9210_table_s7.xlsx
- adt9210_table_s8.csv
- adt9210_table_s1.xlsx
