# Supplementary material for: Glial-to-mesenchymal transition of tumor Schwann cells drives the genetic burden in MPNSTs from neurofibromatosis type 1 mouse model
Source: Sci Adv. 2025 Nov 12;11(46):eadt9210. doi: 10.1126/sciadv.adt9210 (PMC12609162; doi:10.1126/sciadv.adt9210)
Supplement: Supplementary file 2 — Tables S1 to S8 [file sciadv.adt9210_tables_s1_to_s8.zip › adt9210_table_s2.xlsx]

## Sheet: tumor cells
Ank3

## Sheet: macrophages
C1qc

## Sheet: cDC
Xcr1

## Sheet: mDC
Cd209a

## Sheet: pDC
Ly6d

## Sheet: T cells
Cd3g

## Sheet: NK cells
Klrb1c

## Sheet: neutrophils
S100a9

## Sheet: mast cells
Mrgprx2

## Sheet: B cells
Cd79a

[truncated: 4 more sheets: endothelial cells, fibroblasts, mural cells, skeletal muscle cells]
