# Supplementary material for: Glial-to-mesenchymal transition of tumor Schwann cells drives the genetic burden in MPNSTs from neurofibromatosis type 1 mouse model
Source: Sci Adv. 2025 Nov 12;11(46):eadt9210. doi: 10.1126/sciadv.adt9210 (PMC12609162; doi:10.1126/sciadv.adt9210)
Supplement: Supplementary file 2 — Tables S1 to S8 [file sciadv.adt9210_tables_s1_to_s8.zip › adt9210_table_s4.xlsx]

## Sheet: Feuil1
Compound	Name	Target	Number in figure 7
TocrisSPA-5356	SGX 523	MET Receptors	1
TocrisSP-4836	AZ 628	Raf Kinases	2
TocrisSPA	TCS ERK 11e	ERK	3
TocrisSP-2435	CCT 018159	Hsp90	4
TocrisSP-4701	EC 144	Hsp90	5
TocrisSP-4865	APY 29	IRE1	6
TocrisSP-4423	CHIR 99021	GSK-3	7
TocrisSP-4278	PF 431396	FAK	8
TocrisSP-3988	Hesperadin hydrochloride	Aurora Kinases	9
TocrisSP-4821	PF 03814735	Aurora Kinases	10
TocrisSP-3605	(R)-CR8/purvalanol A	Cdk 1, 2 ,5 ,7	11
TocrisSP-5202	Furamidine dihydrochloride	PRMT1	12
