# Supplementary material for: Glial-to-mesenchymal transition of tumor Schwann cells drives the genetic burden in MPNSTs from neurofibromatosis type 1 mouse model
Source: Sci Adv. 2025 Nov 12;11(46):eadt9210. doi: 10.1126/sciadv.adt9210 (PMC12609162; doi:10.1126/sciadv.adt9210)
Supplement: Supplementary file 2 — Tables S1 to S8 [file sciadv.adt9210_tables_s1_to_s8.zip › adt9210_table_s5.xlsx]

## Sheet: Feuil1
	shRNA	mean inhibition (%)	SD
	Sox9	60	8
	Pdgfra	77	3
	Pdgfrb	67	12
	Mif	85	3
	Cxcl12	74	12
	Crabp1	91	3
	Table S3: Efficacy of stable inhibition induced by shRNA treatment and measured by qRT-PCR (n=4 for each treatment).
