# Supplementary material for: Glial-to-mesenchymal transition of tumor Schwann cells drives the genetic burden in MPNSTs from neurofibromatosis type 1 mouse model
Source: Sci Adv. 2025 Nov 12;11(46):eadt9210. doi: 10.1126/sciadv.adt9210 (PMC12609162; doi:10.1126/sciadv.adt9210)
Supplement: Supplementary file 2 — Tables S1 to S8 [file sciadv.adt9210_tables_s1_to_s8.zip › adt9210_table_s6.xlsx]

## Sheet: Feuil1
scRNA-Seq ID	Gender	Accession number	Tumor type
GSM5404032	F	GSE179043	pNF
GSM5404034	F	GSE179043	pNF
GSM5404035	F	GSE179043	pNF
GSM5404038	F	GSE179043	pNF
GSM5404039	F	GSE179043	pNF
GSM5404033	M	GSE179043	pNF
GSM5404036	M	GSE179043	pNF
GSM5404037	M	GSE179043	pNF
GSM5404040	M	GSE179043	pNF
2019_L	F	E-MTAB-14222	dyNF
2020_11	M	E-MTAB-14222	dyNF
2020_12	M	E-MTAB-14222	dyNF
GSM5050721	M	GSE165826	dyNF
GSM5404043	F	GSE179043	MPNST
2020_21	M	E-MTAB-14222	MPNST
GSM5404041	M	GSE179043	MPNST
GSM5404042	M	GSE179043	MPNST
GSM5404044	M	GSE179043	MPNST
