# Supplementary material for: Glial-to-mesenchymal transition of tumor Schwann cells drives the genetic burden in MPNSTs from neurofibromatosis type 1 mouse model
Source: Sci Adv. 2025 Nov 12;11(46):eadt9210. doi: 10.1126/sciadv.adt9210 (PMC12609162; doi:10.1126/sciadv.adt9210)
Supplement: Supplementary file 2 — Tables S1 to S8 [file sciadv.adt9210_tables_s1_to_s8.zip › adt9210_table_s7.xlsx]

## Sheet: Final
Mouse ID	Gender	Genotype	Age at sacrifice (in months)	Nb of tumors dyNF and/or MPNST	Tumor localization	NF area							"dysplastic" area							MPNST area	MPNST area						scRNA-Seq ID	scRNA-Seq ArrayExpress ID	Exome ID	Transplanted Exome ID	Figures
						Presence:	NF type:	Location:	Inflammatory cells (IC):	IC quantity:	Mast cells:	Mitoses	Presence:	dyNF type:	Percentage tumor coverage on sections	Inflammatory cells (IC):	IC quantity:	Mast cells:	Mitoses	Presence:	MPNST grade:	Percentage tumor coverage on sections	Inflammatory cells (IC):	IC quantity:	Mast cells:	Mitoses
						0: no	cNF: cutaneous	D: dermis	0: absence	1 rare	0: absence	Nb/4HPF	0: no	Atypical NF		0: absence	1 rare	0: absence	Nb/4HPF	0: no	HG: high grade		0: absence	1 rare	0: absence	Nb/4HPF
						1: yes	pNF: plexiform/	H: hypodermis	M: mononuclear cells	2: medium	1: few	(400x)	1: yes	Cellular NF		M: mononuclear cells	2: medium	1: few	(400x)	1: yes	LG: low grade		M: mononuclear cells	2: medium	1: few	(400x)
							intraneural		C: clusters of M	3: numerous	2: numerous			ANNUBP		C: clusters of M	3: numerous	2: numerous					C: clusters of M	3: numerous	2: numerous
									PNN: neutrophils							PNN: neutrophils							PNN: neutrophils
CF958	male	Prss56Cre,R26tdTom,Nf1fl/fl	11	2	T1: dorsothoracic	0							1	ANNUBP	1	PNN, M	3	1	2	0							dyNF_9	2019_J			Fig 3 / Fig S2
					T2: dorsothoracic	1	cNF	D	M	1	2	0	1	ANNUBP	1	PNN, M	3	1	1	0
BF179	male	Prss56Cre,R26tdTom,Nf1fl/fl	10.3333	1	laterothoracic	1	cNF	D	M	1	2	0	0							1	HG	0.9	M + PNN	1	0	11
						1	cNF	D	0		2	0	1	ANNUBP	0.9	M + PNN	1	0	5	0
						1	cNF	D	0		2	0	0							1	HG	0.9	M + PNN	1	0	11
CH134	male	Prss56Cre,R26tdTom,Nf1fl/fl	11	1	laterothoracic	0							1	Cellular NF	0.1	M	1	1	1	1	HG	0.9	M + PNN	1	0	18
CF959	male	Prss56Cre,R26tdTom,Nf1fl/fl	12.2	1	dorsolumbar	1	cNF	D	0		1	0	1	ANNUBP	0.5	PNN, M	2	0	1	1	LG	0.5	M + PNN	1	0	6	dyNF_10	2019_I			Fig 3 / Fig S2
CF961	male	Prss56Cre,R26tdTom,Nf1fl/fl	14.1667	1		1	cNF	D	0		2	0	1	ANNUBP	0.9	M + PNN	1	0	5	0
CH133	male	Prss56Cre,R26tdTom,Nf1fl/fl	12.6333	1	dorsothoracic	1	cNF	D + H	0		2	0	1	ANNUBP	0.9	M, C	2	1	1	0
CF960	male	Prss56Cre,R26tdTom,Nf1fl/fl	15.2	1	dorsothoracic	1	pNF	H	0		1	0	0							1	LG	0.9	M	1	0	10
CH187	female	Prss56Cre,R26tdTom,Nf1fl/fl	19.1333	1	dorsolumbar	1	cNF	D	0		1	0	1	ANNUBP	0.9	PNN, M, C	3	0	2	0							dyNF_3, dyNF_4	2020_13, 2020_14			Fig 3 / Fig S2
62051	male	Prss56Cre,R26tdTom,Nf1fl/fl	5.86667	1	dorsothoracic	0							1	ANNUBP	1	M	2	0	2	0
CH659	female	Prss56Cre,R26tdTom,Nf1fl/fl	15.9	2	T1: dorsothoracic	0							0							1	HG	1	0		0	12
					T2: dorsothoracic	1	cNF	D	0		2	0	0							1	HG	0.9	M	1	0	14
CH070	male	Prss56Cre,R26tdTom,Nf1fl/fl	14.9	1	laterothoracic	0							0							1	LG	1	M, C	3	0	6	dyNF_6	2020_02			Fig 3 / Fig S2
CH067	male	Prss56Cre,R26tdTom,Nf1fl/fl	8.6	1	laterothoracic	0							1	ANNUBP	1	PNN, M, C	3	0	4	0							dyNF_1	2019_H			Fig 3 / Fig S2
CF153	male	Prss56Cre,R26tdTom,Nf1fl/fl	9.6	1	dorsothoracic	0							0							1	HG	1	0		0	28	MPNST_3	2019_G	G	G'	Fig 3 / Fig S2 / Fig 4 / Fig 5
CM231	male	Prss56Cre,R26tdTom,Nf1fl/fl	10.5	1	dorsolumbar	0							1	ANNUBP	0.3	M, C	3	0	4	1	LG	0.7	M	1	0	7	MPNST_1	2019_D			Fig 3 / Fig S2
CM233	male	Prss56Cre,R26tdTom,Nf1fl/fl	10.3333	1	dorsolumbar	1	cNF	D + H	0		2	0	1	ANNUBP	0.8	M, C, PNN	3	1	5	0							dyNF_7	2019_C			Fig 3 / Fig S2
AU244	male	Prss56Cre,R26tdTom,Nf1fl/fl	19.8	1	forelimb	0							0							1	LG	1	M	2	1	6	dyNF_5	2019_A			Fig 3 / Fig S2
BR714	male	Prss56Cre,R26tdTom,Nf1fl/fl	10.8	1	dorsolumbar	1	cNF	D	0		2	0	0							1	HG	0.9	M	1	0	18
						0							0							1	LG	1	M	2	1	6
BF950	male	Prss56Cre,R26tdTom,Nf1fl/fl	11.7	1	laterothoracic	0							1	ANNUBP	1	M	3	0	2	0
BF356	male	Prss56Cre,R26tdTom,Nf1fl/fl	14.2	1	dorsolumbar	1	cNF	D	M	1	2	0	1	ANNUBP	0.9	M	2	0	5	0
BF357	male	Prss56Cre,R26tdTom,Nf1fl/fl	12.1	1	dorsothoracic	0							1	ANNUBP	1	M, C	2	0	2	0
AU199	male	Prss56Cre,R26tdTom,Nf1fl/fl	17.0667	1	dorsolumbar	1	cNF + pNF	D (cNF) + H (pNF)	0		2	0	1	ANNUBP	0.3	M	2	0	4	0
BF181	male	Prss56Cre,R26tdTom,Nf1fl/fl	19.4	1	cranial	0							1	ANNUBP	1	M, C	3	0	4	0
						0							0							1	LG	1	M	2	0	8
BK750	male	Prss56Cre,R26tdTom,Nf1fl/fl	16.1667	1	dorsothoracic	1	cNF	D	M	1	2	0	0							1	HG	0.95	0		0	13
						0							1	ANNUBP	0.1	M	1	1	0	1	HG	0.9	0		0	33
AU558	male	Prss56Cre,R26tdTom,Nf1fl/fl	13.1	1	dorsolumbar	0							1	ANNUBP	0.2	PNN + M	2	1	4	1	HG	0.8	0		0	32
AU247	male	Prss56Cre,R26tdTom,Nf1fl/fl	13.73	1	dorsolumbar	0							1	ANNUBP	0.2	PNN + M	2	1	1	1	LG	0.8	0		0	8
BK571	male	Prss56Cre,R26tdTom,Nf1fl/fl	11.7333	1	dorsolumbar	1	cNF	D	M	1	2	0	1	ANNUBP	0.5	PNN + M	2	1	2	0
26491	male	Prss56Cre,R26tdTom,Nf1fl/fl	9.36667	1	dorsolumbar	1	cNF	D	M	1	2	0	1	ANNUBP	0.2	M + PNN	2	1	2	1	HG	0.5	0		0	11
						0							1	ANNUBP	0.2	M + PNN	2	0	1	0
95316	male	Prss56Cre,R26tdTom,Nf1fl/fl	12.6333	1	dorsothoracic	1	cNF	D	0		2	0	1	Cellular NF	0.7	0		0	0	0
95274	male	Prss56Cre,R26tdTom,Nf1fl/fl	12.2667	1	dorsolumbar	1	cNF	D + H	M	1	2	0	1	ANNUBP	0.4	M + C + PNN	2	1	3	0							dyNF_8	2020_18, (transplanted 2020_23)			Fig 3 / Fig S2
92908	male	Prss56Cre,R26tdTom,Nf1fl/fl	9.2	1	dorsothoracic	0							0							1	HG	1	0		0	19	MPNST_2	2020_19	K	K'	Fig 3 / Fig S2 / Fig 4 / Fig 5
						1	cNF + pNF	D (cNF) + H (pNF)	M + PNN	2	2	0	0							1	HG	0.9	0		0	23
						1	cNF	D + H	M	1	2	0	0							1	LG	0.7	M + PNN	2	0	6
57118	male	Prss56Cre,R26tdTom,Nf1fl/fl	8.1	1	laterothoracic	1	cNF	D	M	1	2	0	1	ANNUBP	0.95	M + C	3	1	2	0
26440	male	Prss56Cre,R26tdTom,Nf1fl/fl	11.3	2	T1: dorsothoracic	1	cNF + pNF	D (cNF) + H (pNF)	M	1	2	0	1	ANNUBP	0.9	M + C + PNN	3	1	5	0
					T2: dorsothoracic	1	cNF	D	M	1	2	0	1	ANNUBP	0.9	M + PNN	3	1	5	0
95199	male	Prss56Cre,R26tdTom,Nf1fl/fl	13.4	3	T1: laterothoracic	1	cNF	D	M	1	2	0	1	Cellular NF	0.95	0		0	1	0
					T2: laterothoracic	1	cNF	D	M	1	2	0	1	ANNUBP	0.95	M	2	1	2	0
					T3: dorsothoracic	1	cNF	D	M	1	2	0	1	ANNUBP	0.95	M	2	0	1	0
26521	male	Prss56Cre,R26tdTom,Nf1fl/fl	12.1	1	laterolumbar	1	cNF	D	M	1	2	0	1	Cellular NF	0.95	M	1	0	0	0
26492	male	Prss56Cre,R26tdTom,Nf1fl/fl	13.2667	1	dorsothoracic	1	cNF	D	M	1	2	0	1	ANNUBP	0.9	M + C	3	0	4	0
26497	male	Prss56Cre,R26tdTom,Nf1fl/fl	13.8	1	dorsothoracic	1	cNF	D	0		2	0	1	ANNUBP	0.9	M + C + PNN	3	1	3	0
62892	male	Prss56Cre,R26tdTom,Nf1fl/fl	12.3	2	T1: dorsothoracic	1	cNF	D	M	1	2	0	0							1	HG	0.9	M + PNN	1	0	16	MPNST_C		F		Fig 4
					T2: dorsolumbar	1	cNF	D	M	1	2	0	0							1	LG	0.7	0		0	8
95228	male	Prss56Cre,R26tdTom,Nf1fl/fl	15.0333	1	dorsothoracic	0							1	Cellular NF	0.1	0		0	0	1	HG	0.9	0		0	18
62896	male	Prss56Cre,R26tdTom,Nf1fl/fl	12.3667	1	forelimb	1	pNF	H	0		2	0	1	ANNUBP	0.5	M + C	3	1	2	1	LG	0.5	M	2	0	8
56681	male	Prss56Cre,R26tdTom,Nf1fl/fl	8.4	1	dorsolumbar	1	cNF	D	M	1	2	0	1	ANNUBP	0.3	M + PNN	2	1	5	1	LG	0.6	M	1	0	8
62888	male	Prss56Cre,R26tdTom,Nf1fl/fl	13	1	forelimb	1	cNF	D	M	1	2	0	0							1	HG	0.9	M + C	3	1	14
95275	male	Prss56Cre,R26tdTom,Nf1fl/fl	16.4333	1	dorsolumbar	0							0							1	LG	1	M	1	0	6
26459	male	Prss56Cre,R26tdTom,Nf1fl/fl	20.4	1	dorsothoracic	1	cNF	D	0		2	0	1	ANNUBP	0.9	M	1	1	1	0
25512	male	Prss56Cre,R26tdTom,Nf1fl/fl	6.26667	1	dorsolumbar	1	cNF	D	0		2	0	1	ANNUBP	0.9	M	2	1	5	0
76331	male	Prss56Cre,R26tdTom,Nf1fl/fl	10.8	1	dorsolumbar	0							1	ANNUBP	1	M + C	3	0	2	0
74977	male	Prss56Cre,R26tdTom,Nf1fl/fl	12.7333	1	laterothoracic	0							1	ANNUBP	1	M + PNN	2	0	1	0
74981	male	Prss56Cre,R26tdTom,Nf1fl/fl	13.9333	1	dorsolumbar	1	cNF	D			2	0	1	ANNUBP	0.95	M + C + PNN	3	0	2	0
76339	male	Prss56Cre,R26tdTom,Nf1fl/fl	13.1	1	dorsolumbar	1	cNF	D			2	0	0							1	LG	1	M	2	0	6	MPNST_4	2021_33	E		Fig 3 / Fig S2 / Fig 4 / Fig5
76364	male	Prss56Cre,R26tdTom,Nf1fl/fl	13.1	1	dorsolumbar	1	cNF	D + H	M	1	2	0	1	Cellular NF	0.3	M	2	0	0	0
23349	male	Prss56Cre,R26tdTom,Nf1fl/fl	11.3333	1	forelimb	1	cNF	D + H	M	1	2	0	0							1	LG	0.3	M	1	0	6	MPNST_A		J		Fig 4
23465	male	Prss56Cre,R26tdTom,Nf1fl/fl	11.3333	1	laterothoracic	1	cNF + pNF	D (cNF) + H (pNF)	M	1	2	0	0							1	LG	0.8	M	1	0	6	MPNST_B		H		Fig 4
64043	male	Prss56Cre,R26tdTom,Nf1fl/fl	9.83333	1	laterothoracic	1	cNF	D	M	1	2	0	1	ANNUBP	0.9	M	2	0	0	0
64056	male	Prss56Cre,R26tdTom,Nf1fl/fl	9.56667	1	laterothoracic	1	cNF	D	M	1	2	0	1	ANNUBP	0.95	M + C	3	1	1	0
63717	male	Prss56Cre,R26tdTom,Nf1fl/fl	10.5	3	T1: dorsothoracic	1	cNF	D	0		2	0	1	ANNUBP	0.9	M	1	1	4	0									B
					T2: dorsothoracic	0							1	ANNUBP	1	M	1	0	2	0
					T3: dorsolumbar	1	cNF	D	0		2	0	1	ANNUBP	0.25	M	1	0	1	1	HG	0.7	M	1	0	11
64045	male	Prss56Cre,R26tdTom,Nf1fl/fl	10.5333	2	T1: dorsolumbar	1	cNF	D	0		2	0	0							1	LG	0.9	M + PNN	1	0	7
					T2: dorsothoracic	1	cNF	D	0		2	0	1	Cellular NF	0.05	M	2	0	0	0
76312	male	Prss56Cre,R26tdTom,Nf1fl/fl	14.2667	2	T1: dorsolumbar	0							1	ANNUBP	0.8	M + C	3	0	2	1	LG	0.2	M	1	0	7
					T2: dorsolumbar	1	cNF	D	0		2	0	1	Cellular NF	0.2	M + PNN	1	0	0	0
76335	male	Prss56Cre,R26tdTom,Nf1fl/fl	14.2667	2	T1: dorsolumbar	1	cNF	D	0		2	0	1	ANNUBP	0.25			0	2	1	HG	0.25	0		0	14
					T2: dorsothoracic	1	cNF	D	0		2	0	0							1	LG	0.4	PNN	1	0	8
84446	male	Prss56Cre,R26tdTom,Nf1fl/fl	10.0333	1	dorsolumbar	1	cNF + pNF	D (cNF) + H (pNF)	0		2	0	1	ANNUBP	0.7	M + C	3	0	0	0
88124	male	Prss56Cre,R26tdTom,Nf1fl/fl	10.5333	1	laterothoracic	0							1	ANNUBP	1	M	2	0	3	0
84447	male	Prss56Cre,R26tdTom,Nf1fl/fl	10.8667	1	dorsothoracic	1	cNF	D	0		2	0	1	ANNUBP	0.9	M	2	0	1	0
82157	male	Prss56Cre,R26tdTom,Nf1fl/fl	10.8667	1	laterothoracic	1	cNF	D	0		2	0	1	ANNUBP	0.7	M	2		2	0
75059	male	Prss56Cre,R26tdTom,Nf1fl/fl	17.4333	1	dorsolumbar	1	cNF	D	0		2	0	1	ANNUBP	0.95	M + C	3	2	1	0
88213	male	Prss56Cre,R26tdTom,Nf1fl/fl	9.23333	1	dorsothoracic	1	cNF	D	0		2	0	0							1	HG	0.95	M	1	0	15
59608	male	Prss56Cre,R26tdTom,Nf1fl/fl	16	1	dorsothoracic	0							1	ANNUBP	1	M	2	0	1	0
76962	female	Prss56Cre,R26tdTom,Nf1fl/fl	15.8	1	forelimb	0							1	ANNUBP	1	M + C	3	0	2	0
74013	male	Prss56Cre,R26tdTom,Nf1fl/fl	17.0333	1	dorsothoracic	1	cNF	D	0		2	0	0							1	HG	0.95	M	2	0	16
69407	male	Prss56Cre,R26tdTom,Nf1fl/fl	18.9	1	dorsothoracic	1	cNF	D	0		2	0	0							1	HG	0.9	M + PNN	2	0	22
26470	male	Prss56Cre,R26tdTom,Nf1fl/fl	13.6	1	dorsothoracic	1	cNF	D			2	0															dyNF_2	2020_24			Fig 3 / Fig S2
76224	male	Prss56Cre,R26tdTom,Nf1fl/fl	18	1	dorsothoracic	0			0				0							1	HG	0.95	M	1	0	16
BF182	male	Prss56Cre,R26tdTom,Nf1fl/-	18.1333	1	cranial	0							0							1	HG	1			1	15
AU468	male	Prss56Cre,R26tdTom,Nf1fl/-	13.07	1	hindlimb	0							1	ANNUBP	1	M + C	3	1	3	0
BO356	female	Prss56Cre,R26tdTom,Nf1fl/-	18.1333	1	cranial	0							1	ANNUBP	0.7	M + C	3	1	5	1	HG	0.3			0	20
57265	male	Prss56Cre,R26tdTom,Nf1fl/-	13	1	hindlimb	1	cNF	D	0		2	0	1	ANNUBP	1	M + C + PNN	3	1	4	0
75769	male	Prss56Cre,R26tdTom,Nf1fl/-	15.5	2	T1: forelimb	1	cNF + pNF	D	M	1	1	0	1	ANNUBP	0.7	M	2	0	1	0
					T2: dorsothoracic	1	cNF	D	0		2	0	1	ANNUBP	0.95	M + C	3	0	2	0
56800	male	Prss56Cre,R26tdTom,Nf1fl/-	14.5333	1	laterothoracic	0							1	ANNUBP	0.9	M	2	0	1	0
23385	male	Prss56Cre,R26tdTom,Nf1fl/-	12.5	1	laterothoracic	1	cNF	D	0		2	0	1	ANNUBP	1	M + PNN	2	0	0	0
23458	male	Prss56Cre,R26tdTom,Nf1fl/-	8.3	1	dorsothoracic	1	cNF + pNF	D (cNF) + H (pNF)	0		2	0	0							1	LG	0.95	M + PNN	1	0	10
23239	male	Prss56Cre,R26tdTom,Nf1fl/-	12.2667	1	dorsothoracic	1	cNF	D	0		2	0	1	ANNUBP	0.5	M + PNN	1	0	1	0
23240	male	Prss56Cre,R26tdTom,Nf1fl/-	15.8333	1	laterothoracic								0							1	LG	0.9	M	1	0	7
46443	male	Prss56Cre,R26tdTom,Nf1fl/-	12.3	3	forelimb																						MPNST_1	2022_25	A		Fig 3 / Fig S2 / Fig 4
					dorsolumbar																								C
					laterothoracic																						MPNST_2	2022_26	D		Fig 3 / Fig S2 / Fig 4
46646	male	Prss56Cre,R26tdTom,Nf1fl/-	14	1	forelimb																						MPNST_3	2022_30			Fig 3 / Fig S2
83935	male	Prss56Cre,R26tdTom,Nf1fl/-	12.5	1	laterothoracic																						MPNST_E		L	L'	Fig 3 / Fig S2 /Fig 4 / Fig5
27187	male	Prss56Cre,R26tdTom,Nf1fl/-	12.5	1	forelimb																						MPNST_F		M	M'	Fig 3 / Fig S2 / Fig 4
83937	male	Prss56Cre,R26tdTom,Nf1fl/-	15	1	forelimb																						MPNST_G		I		Fig 3 / Fig S2 / Fig 4
		Tumors analysed by scRNA-Seq
		Tumors analysed by scRNA-Seq & exome sequencing
		Tumors analysed by exome sequencing
