# Supplementary material for: Glial-to-mesenchymal transition of tumor Schwann cells drives the genetic burden in MPNSTs from neurofibromatosis type 1 mouse model
Source: Sci Adv. 2025 Nov 12;11(46):eadt9210. doi: 10.1126/sciadv.adt9210 (PMC12609162; doi:10.1126/sciadv.adt9210)
Supplement: Supplementary file 2 — Tables S1 to S8 [file sciadv.adt9210_tables_s1_to_s8.zip › adt9210_table_s8.csv]

cpd_id	name	cpd_information	pubchem_url	Z_Nuclei_ELF-01	Z_Nuclei_ELF-02	% of DMSO_ELF-01	% of DMSO_ELF-02	WellSum_Count_Nuclei_ELF-01	WellSum_Count_Nuclei_ELF-02	WellMean_Median_Nuclei_Intensity_MedianIntensity_CorrFITC_ELF-01	WellMean_Median_Nuclei_Intensity_MedianIntensity_CorrFITC_ELF-02	WellMean_Median_Cell_Intensity_MedianIntensity_CorrTexasRed_ELF-01	WellMean_Median_Cell_Intensity_MedianIntensity_CorrTexasRed_ELF-02	% of DMSO_avg	% of DMSO_diff	Avg_Sum_Nuclei	TR_avg
Prestw-266	Disopyramide	[Therapeutic class:Cardiovascular, Therapeutic effect:Antiarrhythmic, Target type:Ionotropic receptor, Target names:Voltage-gated Na+ channel, Side effect:Tachycardia, Urinary troubles, Blurred vision, Mouth dryness, Constipation, Confusion, Epigastric misery, Nausea, Anorexia, Diarrhoea, Erectile dysfunction, Hypoglycemia, Additional info type:Therapeutic classification (according ATC code), Add…	https://pubchem.ncbi.nlm.nih.gov/compound/3114	0.16683342901030074	2.5054142412547784	138.79898718940285	94.07506846137	848	1267	0.006598255597055	0.003635462140665	0.00945995794609833	0.01154853620877666	116.43702782538642	44.72391872803286	1057.5	0.010504247077437495
Prestw-15	Heptaminol hydrochloride	[Therapeutic class:Cardiovascular, Therapeutic effect:Analeptic, Positive inotropic, Vasodilator, Target type:?, Target names:?, Side effect:Rash, Tachycardia, Mydriasis, Additional info type:?, Additional info detail:?]	https://pubchem.ncbi.nlm.nih.gov/compound/10969	-0.6249184374792621	0.07725946999464074	111.64905397604817	106.4308446981172	778	882	0.00530759633208333	0.00411294206666333	0.00936395333458833	0.01028712404272	109.03994933708267	5.218209277930967	830	0.009825538688654165
Prestw-33	Diprophylline	[Therapeutic class:Cardiovascular, Respiratory, Therapeutic effect:Analeptic, Antispastic, Bronchodilator, Diuretic, Target type:Enzyme, Target names:Phosphodiesterases, Side effect:Nausea, Dizziness, Headache, Excitation, Insomnia, Tachycardia, Tremor, Additional info type:Chemical classification (according ATC code), Additional info detail:Xanthine]	https://pubchem.ncbi.nlm.nih.gov/compound/3182	-0.4326358413317968	-0.36422321568902066	98.234586891030645	103.10745892462576	795	812	0.00466989655979	0.00398451225676833	0.010245797922835	0.01103290861161333	100.6710229078282	-4.872872033595115	803.5	0.010639353267224165
Prestw-256	Isotretinoin	[Therapeutic class:Dermatology, Therapeutic effect:Keratolytic, Target type:?, Target names:?, Side effect:Mouth dryness, Skin dryness, Erythema, Pruritus, Photosensitization, Myalgia, Arthralgia, Headache, Occular irritation, Nose bleed, Hepatic enzyme levels elevated, Hyperlipidemia, Drowsiness, Depression, Suicide, Additional info type:Chemical classification (according ATC code), Additional i…	https://pubchem.ncbi.nlm.nih.gov/compound/5538	-3.0906599645467576	-0.559736976491785	113.17373086324731	108.10899128222592	560	781	0.005380076744285	0.00417779281269833	0.01177615020424166	0.01241957233286666	110.64136107273661	5.064739581021399	670.5	0.01209786126855416
Prestw-199	Prilocaine hydrochloride	[Therapeutic class:Neuromuscular, Therapeutic effect:Local anesthetic, Target type:Ion channel, Target names:Voltage-gated Na+ channel, Side effect:Erythema, Hypersensitivity reactions, Additional info type:Chemical classification (according ATC code), Additional info detail:Amides]	https://pubchem.ncbi.nlm.nih.gov/compound/92163	3.6957846053637806	0.720562811990833	98.28808428272914	111.49820590326983	1160	984	0.00467243973010666	0.00430876653020833	0.01096424281906666	0.01219513740701666	104.89314509299949	-13.21012162054069	1072	0.01157969011304166
Prestw-24	Norethynodrel	[Therapeutic class:Endocrinology, Therapeutic effect:Contraceptive, Target type:?, Target names:?, Side effect:Thrombosis, Hirsutism, Diarrhoea, Headache, Insomnia, Fatigue, Menstrual disturbances, Gynecomastia, Depression, Hepatic enzyme levels elevated, Additional info type:?, Additional info detail:?]	https://pubchem.ncbi.nlm.nih.gov/compound/4537	4.747683513699914	0.720562811990833	108.72006749629166	96.9048814737924	1253	984	0.00516835755358	0.00374481819259333	0.01105834031478333	0.01140484733818166	102.81247448504203	11.815186022499262	1118.5	0.011231593826482495
Prestw-296	Acemetacin	[Therapeutic class:Metabolism, Therapeutic effect:Anti-inflammatory, Target type:Enzyme, Target names:Cyclooxygenase, Side effect:Diarrhoea, Gastrointestinal ulceration, Nausea, Additional info type:Therapeutic classification (according ATC code), Chemical classification (according ATC code), Additional info detail:NSAID, Acetic acid derivative]	https://pubchem.ncbi.nlm.nih.gov/compound/1981	4.306564616655729	0.8403938266763983	94.98461116351322	98.02365155347732	1214	1003	0.004515398526565	0.00378805224318	0.01011037391920833	0.01139467473451666	96.50413135849527	-3.0390403899641	1108.5	0.010752524326862495
Prestw-229	Nefopam hydrochloride	[Therapeutic class:Central Nervous System, Therapeutic effect:Analgesic, Target type:?, Target names:?, Side effect:Somnolence, Nausea, Dizziness, Tachycardia, Palpitations, Mouth dryness, Urinary troubles, Additional info type:?, Additional info detail:?]	https://pubchem.ncbi.nlm.nih.gov/compound/155290	6.998520962720243	1.357559258477259	106.90116597486724	102.4329000120139	1452	1085	0.00508189022851333	0.00395844442149	0.01091910176909333	0.01221739042858333	104.66703299344057	4.468265962853337	1268.5	0.01156824609883833
Prestw-85	Baclofen (R,S)	[Therapeutic class:Central Nervous System, Therapeutic effect:Antispastic, Muscle relaxant, Alcohol addiction treatment, Target type:GPCR, Target names:GABA-B receptor, Side effect:Sedation, Somnolence, Nausea, Asthenia, Dizziness, Euphoria, Confusion, Hypotension, Blurred vision, Sweat, Urinary disorders, Additional info type:New therapeutic use, Reference, Additional info detail:Alcohol withdra…	https://pubchem.ncbi.nlm.nih.gov/compound/2284	0.7436812174526966	-0.01734396265185812	92.84472365945574	94.38766410815688	899	867	0.004413672101995	0.00364754217055833	0.010203835205175	0.01218877973345	93.61619388380632	-1.5429404487011453	883	0.011196307469312501
Prestw-245	Dropropizine (R,S)	[Therapeutic class:Respiratory, Therapeutic effect:Antitussive, Target type:?, Target names:?, Side effect:Nausea, Gastrointestinal ulceration, Diarrhoea, Fatigue, Drowsiness, Dizziness, Headache, Palpitations, Additional info type:?, Additional info detail:?]	https://pubchem.ncbi.nlm.nih.gov/compound/3169	3.0736938531219815	0.581811110775968	93.76754938028432	101.3799497424479	1105	962	0.00445754158621	0.00391775392927333	0.01016695929381	0.01336690333361666	97.57374956136611	-7.612400362163584	1033.5	0.011766931313713331
Prestw-248	Clonidine hydrochloride	[Therapeutic class:Cardiovascular, Central Nervous System, Therapeutic effect:Analgesic, Antihypotensive, Sedative, Target type:GPCR, Target names:Adrenergic alpha-2 receptor, Side effect:Dizziness, Drowsiness, Orthostatic hypotension, Mouth dryness, Insomnia, Asthenia, Erectile dysfunction, Additional info type:?, Additional info detail:?]	https://pubchem.ncbi.nlm.nih.gov/compound/20179	4.295253875705878	0.00788361938720823	102.74174030296332	110.23136309155116	1213	871	0.00488415857156166	0.00425981031730833	0.01022036575400166	0.01217034179718333	106.48655169725724	-7.4896227885878375	1042	0.011195353775592495
Prestw-50	Lidocaine hydrochloride	[Therapeutic class:Cardiovascular, Neuromuscular, Therapeutic effect:Antiarrhythmic, Local anesthetic, Target type:Ion channel, Target names:Voltage-gated Na+ channel, Side effect:Bradycardia, Hypotension, Nausea, Additional info type:Therapeutic classification (according ATC code), Additional info detail:Antiarrhythmic, class Ib]	https://pubchem.ncbi.nlm.nih.gov/compound/6314	-1.0094836297741925	5.330903429630212	114.20355789772871	96.88843129115922	744	1715	0.00542903287957	0.00374418248732999	0.010187940283985	0.0132232143078	105.54599459444397	17.315126606569493	1229.5	0.0117055772958925
Prestw-88	Amidopyrine	[Therapeutic class:Central Nervous System, Metabolism, Therapeutic effect:Analgesic, Anti-inflammatory, Antipyretic, Target type:Not identified, Target names:ACTH secretor, Side effect:Rash, Oedema, Sweat, Excitation, Agranulocytosis, Drowsiness, Urine coloration, Additional info type:?, Additional info detail:?]	https://pubchem.ncbi.nlm.nih.gov/compound/6009	5.1322487059948445	1.0674420650279957	106.6470596906655	99.57017659238744	1287	1039	0.00506981047025333	0.00384781657097166	0.00961572707940833	0.01141120508934333	103.10861814152648	7.07688309827806	1163	0.01051346608437583
Prestw-308	Pimozide	[Therapeutic class:Central Nervous System, Therapeutic effect:Antipsychotic, Target type:GPCR, Target names:Dopaminergic receptors, Side effect:Somnolence, Sweat, Urinary troubles, Anorexia, Depression, Insomnia, Headache, Blurred vision, Constipation, Mouth dryness, Erectile dysfunction, Fatigue, Extrapyramidal syndrome, Additional info type:Chemical classification (according ATC code), Addition…	https://pubchem.ncbi.nlm.nih.gov/compound/16362	-9.266324523165348	-4.8421190276233	245.3925429580091	89.48482983456684	14	102	0.01166552258655	0.00345807572981999	5.3788052173325e-4	0.0077426818703925	167.43868639628798	155.90771312344225	58	0.004140281196062875
Prestw-251	Chlorothiazide	[Therapeutic class:Metabolism, Therapeutic effect:Antihypertensive, Diuretic, Target type:Carrier, Target names:Solute carrier family 12 member 3, Side effect:Orthostatic hypotension, Hypersensitivity reactions, Diarrhoea, Vomiting, Uricemia, Additional info type:Therapeutic classification (according ATC code), Chemical classification (according ATC code), Additional info detail:Low-ceiling diure…	https://pubchem.ncbi.nlm.nih.gov/compound/2720	2.0896593904849534	2.94689692693844	105.36311657645884	107.763488240756	1018	1337	0.00500877411104666	0.00416444110063166	0.00981854492177833	0.01339869302078333	106.56330240860743	-2.400371664297168	1177.5	0.01160861897128083
Prestw-1474	Chloroxine	[Therapeutic class:Dermatology, Metabolism, Therapeutic effect:?, Target type:?, Target names:?, Side effect:Irritation, Rash, Hair discoloration, Additional info type:?, Additional info detail:?]	https://pubchem.ncbi.nlm.nih.gov/compound/2722	1.263975301145838	-0.6417266181187506	98.70268845595656	124.59434077943324	945	768	0.00469214927094666	0.00481485707375	0.01099857606459833	0.011198850659045	111.6485146176949	-25.891652323476677	856.5	0.011098713361821666
Prestw-185	Aztreonam	[Therapeutic class:Infectiology, Metabolism, Therapeutic effect:Antibacterial, Target type:Enzyme, Target names:Bacterial transpeptidase, Side effect:Diarrhoea, Vomiting, Rash, Hypersensitivity reactions, Hepatic enzyme levels elevated, Eosinophilia, Additional info type:Chemical classification (according ATC code), Additional info detail:Monobactam]	https://pubchem.ncbi.nlm.nih.gov/compound/2274	4.2839431347560275	1.3007971988893594	106.7406689020971	108.25707204749096	1212	1076	0.00507426048473666	0.00418351528545	0.01119885062024166	0.0124246585183	107.49887047479403	-1.5164031453938662	1144	0.011811754569270829
Prestw-167	Riluzole hydrochloride	[Therapeutic class:Central Nervous System, Therapeutic effect:Antispastic, Neuroprotectant, Target type:Ion channel, Target names:Na+, Side effect:Nausea, Diarrhoea, Headache, Dizziness, Somnolence, Tachycardia, Hepatic enzyme levels elevated, Asthenia, Additional info type:?, Additional info detail:?]	https://pubchem.ncbi.nlm.nih.gov/compound/6419992	0.3025623204085115	-0.35160942466948747	116.41032428399684	103.2226252662222	860	814	0.00553393860658166	0.00398896277571666	0.01070738273362166	0.01261285312163333	109.81647477510953	13.187699017774648	837	0.011660117927627495
Prestw-97	Disulfiram	[Therapeutic class:Metabolism, Therapeutic effect:Antabuse effect, Target type:Enzyme, Target names:Alcohol dehydrogenase, Side effect:Antabuse effect, Nausea, Epigastric misery, Diarrhoea, Optic nerve damage, Memory loss, Confusion, Somnolence, Fatigue, Headache, Additional info type:Therapeutic use, Additional info detail:First developed as antiparasitic]	https://pubchem.ncbi.nlm.nih.gov/compound/3117	-5.759994828711569	-4.835812132113534	113.36096887705244	405.1742949237316	324	103	0.00538897770457	0.015657663966205	0.00830090806508	0.010172681262084	259.267631900392	-291.8133260466792	213.5	0.009236794663582
Prestw-208	Trimethoprim	[Therapeutic class:Infectiology, Metabolism, Therapeutic effect:Antibacterial, Antimalarial, Target type:Enzyme, Target names:Folic acid synthesis, Side effect:Hypersensitivity reactions, Rash, Nausea, Epigastric misery, Hepatic enzyme levels elevated, Additional info type:?, Additional info detail:?]	https://pubchem.ncbi.nlm.nih.gov/compound/5578	3.7297168282133337	1.9125660633367187	101.28393576761448	103.1732686930226	1163	1173	0.00481485715136	0.00398705542708333	0.010497571590035	0.01194209232924	102.22860223031854	-1.8893329254081266	1168	0.011219831959637501
Prestw-270	Fendiline hydrochloride	[Therapeutic class:Cardiovascular, Therapeutic effect:Antianginal, Target type:Ion channel, Target names:Ca2+ channel, Side effect:Epigastric misery, Nausea, Headache, Anxiety, Hypersensitivity reactions, Additional info type:?, Additional info detail:?]	https://pubchem.ncbi.nlm.nih.gov/compound/5702162	-9.334188968864453	-3.6059675077090487	151.14349664553745	149.15783960004953	8	298	0.0071850914973825	0.00576409550073333	0.00522430773707175	0.01558136893437166	150.1506681227935	1.985657045487926	153	0.010402838335721705
Prestw-36	Troleandomycin	[Therapeutic class:Infectiology, Metabolism, Therapeutic effect:Antibacterial, Target type:Ribosome, Target names:50S unit, Side effect:Hypersensitivity reactions, Hepatotoxicity, Nausea, Diarrhoea, Dizziness, Fatigue, Headache, Additional info type:Chemical classification (according ATC code), Additional info detail:Macrolide]	https://pubchem.ncbi.nlm.nih.gov/compound/418931	3.096315335021683	1.8116557351804536	109.92376901270676	104.86786244737284	1107	1157	0.00522557937074666	0.00405254176197	0.01039012265391166	0.01201266500478333	107.3958157300398	5.055906565333913	1132	0.011201393829347496
Prestw-203	Flufenamic acid	[Therapeutic class:Central Nervous System, Therapeutic effect:Analgesic, Anti-inflammatory, Antipyretic, Target type:Enzyme, Target names:Cyclooxygenases, Side effect:Photosensitization, Epigastric misery, Nausea, Diarrhoea, Hypersensitivity reactions, Additional info type:Therapeutic classification (according ATC code), Chemical classification (according ATC code), Additional info detail:NSAID, …	https://pubchem.ncbi.nlm.nih.gov/compound/3371	-0.03675990808701542	-0.666954200157817	106.23244572194966	109.3758391146978	830	764	0.00505010046375333	0.00422674921962166	0.01123445512105833	0.01049566400857833	107.80414241832372	-3.1433933927481377	797	0.01086505956481833
Prestw-142	Dipyridamole	[Therapeutic class:Cardiovascular, Hematology, Therapeutic effect:Anticoagulant, Antiplatelet, Vasodilator, Target type:Enzyme, Target names:Phosphodiesterases, Side effect:Nausea, Headache, Dizziness, Hypotension, Hot flushes, Tachycardia, Hypersensitivity reactions, Bronchospasm, Additional info type:?, Additional info detail:?]	https://pubchem.ncbi.nlm.nih.gov/compound/3108	3.243354967369745	3.716338179129964	111.38156620136922	26.356807729645546	1120	1459	0.00529488044169999	0.00101853953674516	0.01036786974874333	0.01212583606441333	68.86918696550738	85.02475847172369	1289.5	0.01124685290657833
Prestw-29	Antipyrine	[Therapeutic class:Central Nervous System, Metabolism, Therapeutic effect:Analgesic, Anti-inflammatory, Antipyretic, Target type:?, Target names:?, Side effect:Hypersensitivity reactions, Nephrotoxicity, Nausea, Drowsiness, Additional info type:?, Additional info detail:?]	https://pubchem.ncbi.nlm.nih.gov/compound/2206	3.141558298821087	2.3035935849422473	93.58031136644408	91.32750636250066	1111	1235	0.00444864062592333	0.00352928461506833	0.010722641910735	0.01218242174945	92.45390886447237	2.252805003943422	1173	0.0114525318300925
Prestw-57	Benoxinate hydrochloride	[Therapeutic class:Neuromuscular, Therapeutic effect:Local anesthetic, Target type:Ion channel, Target names:Na+, Side effect:Occular irritation, Additional info type:?, Additional info detail:?]	https://pubchem.ncbi.nlm.nih.gov/compound/6420040	3.1754905216706395	0.9034627817740642	89.39414230456303	531.7922853285709	1114	1013	0.004249637636045	0.02055072349805	0.01042381968970833	0.01041746147287666	310.59321381656696	-442.3981430240078	1063.5	0.010420640581292495
Prestw-217	Mebendazole	[Therapeutic class:Infectiology, Metabolism, Therapeutic effect:Antihelmintic, Target type:Protein, Target names:Microtubule, Side effect:Diarrhoea, Nausea, Headache, Tinnitus, Fever, Dizziness, Additional info type:?, Additional info detail:?]	https://pubchem.ncbi.nlm.nih.gov/compound/4030	1.5128116020425575	-4.552001834174037	101.91253358901982	215.37891479527352	967	148	0.00484473956748833	0.00832316046580666	0.01046578151483166	0.01220976095647066	158.64572419214667	-113.4663812062537	557.5	0.01133777123565116
Prestw-285	Chenodiol	[Therapeutic class:Gastroenterology, Therapeutic effect:Cholagogue, Choleretic, Target type:Membrane, Target names:?, Side effect:Diarrhoea, Epigastric misery, Nausea, Hepatic enzyme levels elevated, Hypercholesterolemia, Additional info type:?, Additional info detail:?]	https://pubchem.ncbi.nlm.nih.gov/compound/5645	3.107626075971534	-1.7706609143669705	103.3302075299145	103.43650977501456	1108	589	0.00491213325100666	0.00399722818595666	0.01088476926088333	0.01021400815806833	103.38335865246452	-0.10630224510005348	848.5	0.010549388709475829
Prestw-42	Moxisylyte hydrochoride	[Therapeutic class:Cardiovascular, Therapeutic effect:Erectile dysfunction treatment, Vasodilator, Target type:GPCR, Target names:Adrenergic Alpha receptors, Side effect:Nausea, Diarrhoea, Additional info type:?, Additional info detail:?]	https://pubchem.ncbi.nlm.nih.gov/compound/6420039	2.700439401776902	1.275569616850293	109.62952723630669	119.9712088162636	1072	1072	0.00521159164297333	0.004636199524005	0.01114989460135166	0.011390860114855	114.80036802628514	-10.341681579956912	1072	0.01127037735810333
Prestw-140	Tetracycline hydrochloride	[Therapeutic class:Infectiology, Metabolism, Therapeutic effect:Antibacterial, Target type:Ribosome, Target names:30S unit, Side effect:Hypersensitivity reactions, Photosensitization, Intracranial hypertension, Teeth staining, Additional info type:Chemical classification (according ATC code), Additional info detail:Tetracycline]	https://pubchem.ncbi.nlm.nih.gov/compound/54686181	0.18945491091000252	3.4514485677197673	96.36218063129114	104.99948600076031	850	1417	0.00458088571516166	0.00405762825781833	0.00995015360725666	0.01211184876349999	100.68083331602573	-8.637305369469175	1133.5	0.011031001185378326
Prestw-1231	Asenapine maleate	[Therapeutic class:Central Nervous System, Therapeutic effect:Antipsychotic, Target type:GPCR, Target names:Catecholaminergic receptors, Side effect:Somnolence, Anxiety, Weight gain, Sedation, Dizziness, Taste alteration, Dyskinesia, Fatigue, Hepatic enzyme levels elevated, Additional info type:Chemical classification (according ATC code), Additional info detail:Oxepine]	https://pubchem.ncbi.nlm.nih.gov/compound/73152420	3.4808805273166135	2.65047283797941	164.6248442450843	123.09717934283744	1141	1290	0.007825970649715	0.00475700036622666	0.01106978494983333	0.01123954122885	143.86101179396087	41.527664902246855	1215.5	0.011154663089341665
Prestw-117	Chlorpheniramine maleate	[Therapeutic class:Allergology, Central Nervous System, Therapeutic effect:Antihistaminic, Antitussive, Sedative, Target type:GPCR, Target names:Histaminergic H1 receptor, Side effect:Sedation, Somnolence, Mouth dryness, Constipation, Blurred vision, Mydriasis, Palpitations, Urinary troubles, Orthostatic hypotension, Dizziness, Memory loss, Motor incoordination, Confusion, Additional info type:Ch…	https://pubchem.ncbi.nlm.nih.gov/compound/8231	2.349806432331524	3.419914090170934	106.3394429541841	116.59845743213876	1041	1412	0.0050551869208	0.00450586201623166	0.01120330090634166	0.01202919582526666	111.46895019316142	-10.259014477954665	1226.5	0.01161624836580416
Prestw-129	Pirenzepine dihydrochloride	[Therapeutic class:Gastroenterology, Therapeutic effect:Antiulcer, Target type:GPCR, Target names:Muscarinic M1 receptor, Side effect:Mouth dryness, Blurred vision, Additional info type:?, Additional info detail:?]	https://pubchem.ncbi.nlm.nih.gov/compound/71405	4.19345720715722	0.5124352601685356	101.6985391245861	100.39280020375912	1204	951	0.00483456665339666	0.00387960625812333	0.01040792465209	0.01288878746951666	101.0456696641726	1.3057389208269825	1077.5	0.01164835606080333
Prestw-1181	Tibolone	[Therapeutic class:Endocrinology, Therapeutic effect:?, Target type:Nuclear receptors, Target names:?, Side effect:Menstrual disturbances, Mucosal irritation, Mucocutaneous candidiasis, Breast pain, Hair growth, Weight gain, Acne, Additional info type:?, Additional info detail:?]	https://pubchem.ncbi.nlm.nih.gov/compound/5470	7.97124468440742	1.2251144527721605	83.64317392400572	87.52699399410855	1538	1064	0.003976246885335	0.00338241659725666	0.009812822487825	0.01044098629305	85.58508395905713	-3.8838200701028285	1301	0.0101269043904375
Prestw-133	Hydroxyzine dihydrochloride	[Therapeutic class:Allergology, Central Nervous System, Therapeutic effect:Antiemetic, Antihistaminic, Antipruritic, Anxiolytic, Sedative, Target type:GPCR, Target names:Histaminergic H1 receptor, Side effect:Somnolence, Fatigue, Mouth dryness, Additional info type:?, Additional info detail:?]	https://pubchem.ncbi.nlm.nih.gov/compound/91513	0.5174663984556785	1.571993705809323	183.09482423077637	153.25449944082774	879	1119	0.00870400046308666	0.00592240792078166	0.01291549027275	0.01325373242921666	168.17466183580206	29.840324789948625	999	0.013084611350983329
Prestw-276	Bumetanide	[Therapeutic class:Metabolism, Therapeutic effect:Diuretic, Target type:Carrier, Target names:Solute carrier family 12 member 1, Side effect:Hypersensitivity reactions, Asthenia, Diarrhoea, Myalgia, Uricemia, Hyperglycemia, Hypokalemia, Additional info type:Therapeutic classification (according ATC code), Chemical classification (according ATC code), Additional info detail:High-ceiling diuretic, …	https://pubchem.ncbi.nlm.nih.gov/compound/2471	5.562056862089179	0.8719283042252313	99.27778317166364	121.3696671480956	1325	1008	0.004719488245125	0.00469024192231333	0.01125797935917666	0.0122281987375	110.32372515987961	-22.09188397643196	1166.5	0.01174308904833833
Prestw-31	Chloramphenicol	[Therapeutic class:Infectiology, Metabolism, Therapeutic effect:Antibacterial, Target type:Ribosome, Target names:Ribosomal peptidyltransferase, Side effect:Hypersensitivity reactions, Anemia, Neutropenia, Thrombopenia, Additional info type:Chemical classification (according ATC code), Additional info detail:Amphenicol]	https://pubchem.ncbi.nlm.nih.gov/compound/298	2.8361682931751124	2.322514271471547	100.41460662212364	94.63444898247413	1084	1238	0.00477353079865333	0.003657078991335	0.01088858388053166	0.010781770339255	97.52452780229888	5.7801576396495165	1161	0.01083517710989333
Prestw-131	Glipizide	[Therapeutic class:Endocrinology, Therapeutic effect:Antidiabetic, Target type:Transmembrane receptor, Target names:Sulfonylurea receptor K-ATP channel, Side effect:Hypoglycemia, Hypersensitivity reactions, Nausea, Diarrhoea, Epigastric misery, Constipation, Additional info type:Chemical classification (according ATC code), Additional info detail:Sulfonamide urea derivative]	https://pubchem.ncbi.nlm.nih.gov/compound/3478	4.555400917552449	0.08987326101417392	92.7511030199192	95.0951163571787	1236	884	0.00440922154424	0.00367488114473833	0.01052936085033666	0.01128277539585833	93.92310968854895	-2.344013337259497	1060	0.010906068123097495
Prestw-292	Trazodone hydrochloride	[Therapeutic class:Central Nervous System, Therapeutic effect:Antidepressant, Target type:Carrier, Target names:5-HT uptake, Side effect:Drowsiness, Sedation, Dizziness, Excitation, Hallucinations, Arrhythmia, Hypotension, Oedema, Orthostatic hypotension, Tachycardia, Torsades de pointes, Priapism, Additional info type:?, Additional info detail:?]	https://pubchem.ncbi.nlm.nih.gov/compound/62935	1.5241223429924085	0.07095257448487416	111.10070673173706	135.89716875493306	968	881	0.005281528884855	0.00525164658514166	0.00979947112501	0.01136987881425	123.49893774333506	-24.796462023196	924.5	0.01058467496963
Prestw-1795	Mupirocin	[Therapeutic class:Infectiology, Therapeutic effect:?, Target type:?, Target names:?, Side effect:?, Additional info type:?, Additional info detail:?]	https://pubchem.ncbi.nlm.nih.gov/compound/4264	1.9313090171870408	-0.38314390221832045	93.09883729027378	124.59434479607036	1004	809	0.0044257522095	0.00481485722897	0.010514737882955	0.01149830866295333	108.84659104317207	-31.49550750579658	906.5	0.011006523272954165
Prestw-102	Amoxapine	[Therapeutic class:Central Nervous System, Therapeutic effect:Antidepressant, Antipsychotic, Target type:Carrier, Target names:Dopamine reuptake, Side effect:Mouth dryness, Constipation, Blurred vision, Orthostatic hypotension, Drowsiness, Suicide, Weight gain, Hot flushes, Additional info type:?, Additional info detail:?]	https://pubchem.ncbi.nlm.nih.gov/compound/2170	-6.246356689555158	-0.8876955429996477	178.1730641969194	152.7115711108477	281	729	0.00847002879406833	0.00590142685299166	0.00801352972243033	0.01199231964227166	165.44231765388355	25.461493086071698	505	0.010002924682350995
Prestw-309	Amodiaquin dihydrochloride dihydrate	[Therapeutic class:Infectiology, Metabolism, Therapeutic effect:Anti-inflammatory, Antimalarial, Target type:Enzyme, Target names:Heme polymerase, Side effect:Nausea, Diarrhoea, Tinnitus, Skin coloration, Palpitations, Hepatotoxicity, Additional info type:?, Additional info detail:?]	https://pubchem.ncbi.nlm.nih.gov/compound/64646	-6.099317057207096	-4.646605266820536	216.82492764095787	128.09871973366887	294	133	0.010307469250015	0.004950281232595	0.01198214711621666	0.00285216543124823	172.46182368731337	88.726207907289	213.5	0.007417156273732445
Prestw-120	Triamcinolone	[Therapeutic class:Endocrinology, Immunology, Therapeutic effect:Anti-inflammatory, Immunosuppressant, Target type:Nuclear receptor, Target names:Glucocorticoid receptor, Side effect:Irritability, Depression, Dizziness, Headache, Blurred vision, Dyspnea, Weight gain, Bradycardia, Tachycardia, Additional info type:Chemical classification (according ATC code), Additional info detail:Glucocorticoid]	https://pubchem.ncbi.nlm.nih.gov/compound/5544	1.7616479029392773	9.934937151759824	96.84364980971722	81.22570841780168	989	2445	0.00460377389875499	0.003138908029845	0.00881780734440333	0.01314946240745	89.03467911375945	15.617941391915537	1717	0.010983634875926664
Prestw-165	Ethosuximide	[Therapeutic class:Central Nervous System, Therapeutic effect:Anticonvulsant, Target type:Ion channel, Target names:Ca2+ channel voltage dependant, Side effect:Somnolence, Headache, Vertigo, Irritability, Ataxia, Anorexia, Weight loss, Rash, Hypersensitivity reactions, Bone marrow suppression, Additional info type:Chemical classification (according ATC code), Additional info detail:Succinimide de…	https://pubchem.ncbi.nlm.nih.gov/compound/3291	-0.0706921309365681	0.13402152958254007	99.07717101396268	103.45295995782008	827	891	0.00470995150196	0.00399786389122666	0.00894941637912833	0.01208323814595	101.26506548589138	-4.375788943857401	859	0.010516327262539165
Prestw-194	Nimesulide	[Therapeutic class:Metabolism, Therapeutic effect:Anti-inflammatory, Target type:Enzyme, Target names:Cyclooxygenase, Side effect:Diarrhoea, Nausea, Gastrointestinal ulceration, Pruritus, Hypertension, Oedema, Dyspnea, Hepatic enzyme levels elevated, Additional info type:Therapeutic classification (according ATC code), Additional info detail:NSAID]	https://pubchem.ncbi.nlm.nih.gov/compound/4495	-0.7154043650780693	-0.5786576630210848	96.42904890165282	119.41182327444928	770	778	0.004584064513135	0.00461458247931333	0.00988530297763833	0.01204636180772833	107.92043608805105	-22.982774372796456	774	0.01096583239268333
Prestw-22	Panthenol (D)	[Therapeutic class:Metabolism, Therapeutic effect:Anti-alopecia, Target type:?, Target names:?, Side effect:Hypersensitivity reactions, Additional info type:Chemical classification, Additional info detail:Vitamin B5 analog]	https://pubchem.ncbi.nlm.nih.gov/compound/4678	0.5966415851046348	1.527845437240957	96.6697843071916	105.19691631019624	886	1112	0.00459550864373833	0.00406525780757166	0.01051855258023333	0.01214808854274999	100.93335030869392	-8.527132003004638	999	0.01133332056149166
Prestw-136	Astemizole	[Therapeutic class:Allergology, Therapeutic effect:Antihistaminic, Target type:GPCR, Target names:Histaminergic H1 receptor, Side effect:Weight gain, Rash, Hypersensitivity reactions, Drowsiness, Headache, Urinary troubles, Mouth dryness, Blurred vision, Electrocardiogram disturbances, Additional info type:New therapeutic use, Reference, Additional info detail:Anti-cancer, Anticancer Res. 2013 Fe…	https://pubchem.ncbi.nlm.nih.gov/compound/2247	2.5873319922783926	-5.19530517617023	96.05456879255392	100.25459456885297	1062	46	0.00456626239853833	0.00387426540255399	0.01026296382768833	4.51667048037e-4	98.15458168070344	-4.200025776299043	554	0.005357315437862665
Prestw-192	Thalidomide	[Therapeutic class:Central Nervous System, Immunology, Therapeutic effect:Hypnotic, Immunosuppressant, Target type:?, Target names:?, Side effect:Bone marrow suppression, Constipation, Somnolence, Paresthesia, Peripheral neuropathy, Anemia, Vertigo, Fatigue, Oedema, Teratogenic, Additional info type:Side effect, Additional info detail:Phocomelia induced when taken during pregnancy]	https://pubchem.ncbi.nlm.nih.gov/compound/5426	-0.7154043650780693	-0.7047955732164166	96.04119138342526	98.3691465616298	770	758	0.004565626460435	0.003801403644805	0.00950382774075166	0.011322830260415	97.20516897252753	-2.3279551782045473	764	0.010413329000583331
Prestw-182	Levamisole hydrochloride	[Therapeutic class:Immunology, Infectiology, Metabolism, Therapeutic effect:Antihelmintic, Immunomodulator, Target type:Enzyme, Target names:Alkaline phosphatase, Side effect:Nausea, Diarrhoea, Dizziness, Headache, Fever, Taste alteration, Additional info type:?, Additional info detail:?]	https://pubchem.ncbi.nlm.nih.gov/compound/68628	1.128246409747627	-0.6480335136285172	94.04842109427705	366.0503860979099	933	767	0.00447089372512999	0.01414574915543333	0.01039457313406833	0.01050647247273	230.04940359609347	-272.00196500363285	850	0.010450522803399165
Prestw-1771	Carmofur	[Therapeutic class:Metabolism, Therapeutic effect:Antineoplastic, Target type:?, Target names:?, Side effect:Bone marrow suppression, Hepatotoxicity, Nephrotoxicity, Interstitial pulmonary fibrosis, Arrhythmia, Gastrointestinal ulceration, Additional info type:Chemical classification (according ATC code), Therapeutic classification (according ATC code), Additional info detail:Pyrimidine analogue,…	https://pubchem.ncbi.nlm.nih.gov/compound/2577	-4.018140722434532	-1.6066816311130392	111.9299240574946	105.0652887401284	478	615	0.00532094839339499	0.00406017115650166	0.0138456551358	0.01389079618577833	108.4976063988115	6.864635317366208	546.5	0.013868225660789164
Prestw-71	Todralazine hydrochloride	[Therapeutic class:Cardiovascular, Therapeutic effect:Antihypertensive, Target type:?, Target names:?, Side effect:Hepatotoxicity, Hepatic necrosis, Additional info type:?, Additional info detail:?]	https://pubchem.ncbi.nlm.nih.gov/compound/19604	5.358463524991863	0.4682869916001694	92.65747911521984	90.15937669722445	1307	944	0.004404770831265	0.00348414309943666	0.01148750027643333	0.00968375693385833	91.40842790622214	2.4981024179953977	1125.5	0.010585628605145829
Prestw-114	Ampicillin trihydrate	[Therapeutic class:Infectiology, Metabolism, Therapeutic effect:Antibacterial, Target type:?, Target names:?, Side effect:Hypersensitivity reactions, Rash, Diarrhoea, Vomiting, Thrombopenia, Additional info type:Chemical classification (according ATC code), Additional info detail:Penicillin with extended spectrum]	https://pubchem.ncbi.nlm.nih.gov/compound/22179108	6.025797241033065	2.4928004502352454	98.51544391179092	97.61234376440696	1366	1265	0.00468324800022	0.00377215755482333	0.01063553825953333	0.012952366611	98.06389383809895	0.9031001473839666	1315.5	0.011793952435266666
Prestw-273	Cortisone	[Therapeutic class:Endocrinology, Metabolism, Therapeutic effect:Anti-inflammatory, Immunosuppressant, Target type:Nuclear receptor, Target names:Glucocorticoid receptor, Side effect:Irritability, Euphoria, Insomnia, Acne, Bone weakness, Diabetes, Gastrointestinal ulceration, Glaucoma, Menstrual disturbances, Myalgia, Weight gain, Additional info type:Chemical classification (according ATC code),…	https://pubchem.ncbi.nlm.nih.gov/compound/521440	6.116283168631873	0.9097696772838308	91.44041978096824	89.0570688502566	1374	1014	0.00434691400733	0.00344154521978	0.01096169992039166	0.01222247692446666	90.24874431561241	2.383350930711643	1194	0.011592088422429161
Prestw-62	Homatropine hydrobromide (R,S)	[Therapeutic class:Diagnostic, Ophthalmology, Therapeutic effect:Antispastic, Mydriatic, Target type:GPCR, Target names:Muscarinic receptors, Side effect:Glaucoma, Mydriasis, Occular irritation, Excitation, Somnolence, Confusion, Seizure, Hallucinations, Tachycardia, Mouth dryness, Constipation, Additional info type:Therapeutic classification (according ATC code), Additional info detail:Anticholi…	https://pubchem.ncbi.nlm.nih.gov/compound/5821	2.123591613334506	1.4080144225553914	96.62966187564444	100.0143998093718	1021	1093	0.004593601295105	0.00386498325194	0.01025533443317	0.01139467473451666	98.32203084250813	-3.384737933727351	1057	0.01082500458384333
Prestw-166	Mafenide hydrochloride	[Therapeutic class:Infectiology, Metabolism, Therapeutic effect:Antibacterial, Antiseptic, Target type:Enzyme, Target names:Folic acid synthesis, Side effect:Hypersensitivity reactions, Skin coloration, Headache, Confusion, Nausea, Dyspnea, Additional info type:Chemical classification (according ATC code), Additional info detail:Sulfonamide]	https://pubchem.ncbi.nlm.nih.gov/compound/67313	1.5580545658419611	2.637859046959877	79.9518498169577	78.84010054728061	971	1288	0.00380076793953666	0.00304671796038666	0.01025215536355333	0.01206797912407833	79.39597518211916	1.111749269677091	1129.5	0.011160067243815831
Prestw-7	Amiloride hydrochloride dihydrate	[Therapeutic class:Metabolism, Therapeutic effect:Antihypertensive, Diuretic, Target type:Ionotropic receptor, Target names:Amiloride-sensitive Na+ channel, Side effect:Anorexia, Nausea, Mouth dryness, Paresthesia, Dizziness, Fatigue, Orthostatic hypotension, Headache, Confusion, Blurred vision, Cough, Dyspnea, Hyperkalemia, Additional info type:Therapeutic classification (according ATC code), Ad…	https://pubchem.ncbi.nlm.nih.gov/compound/68540	0.7889241812521001	4.328107043577323	99.61214656335524	90.916199577676	903	1556	0.00473538328272833	0.00351338996552	0.01004297969242333	0.01296889719863333	95.26417307051562	8.695946985679242	1229.5	0.01150593844552833
Prestw-90	Pindolol	[Therapeutic class:Cardiovascular, Ophthalmology, Therapeutic effect:Antianginal, Antiarrhythmic, Antiglaucoma, Antihypertensive, Target type:GPCR, Target names:Adrenergic beta receptor, Side effect:Bradycardia, Hypotension, Raynaud's syndrome, Epigastric misery, Insomnia, Nightmare, Bronchospasm, Hypoglycemia, Hypersensitivity reactions, Erectile dysfunction, Asthenia, Additional info type:Thera…	https://pubchem.ncbi.nlm.nih.gov/compound/4828	3.243354967369745	0.3926042454829703	93.56694212036253	107.33573528980618	1120	932	0.00444800507587666	0.004147910901035	0.01079830139253666	0.01149830866293833	100.45133870508435	-13.768793169443654	1026	0.011148305027737494
Prestw-141	Verapamil hydrochloride	[Therapeutic class:Cardiovascular, Therapeutic effect:Antihypertensive, Target type:Ion channel, Target names:Voltage-gated L-type Ca2+ channel, Side effect:Fatigue, Hypotension, Oedema, Bradycardia, Facial flushing, Constipation, Gingivitis, Headache, Dizziness, Paresthesia, Tremor, Drowsiness, Myalgia, Arthralgia, Erectile dysfunction, Gynecomastia, Galactorrhoea, Additional info type:?, Additi…	https://pubchem.ncbi.nlm.nih.gov/compound/62969	5.629921307788284	1.445855795613991	129.15608091155028	111.5969130245843	1331	1099	0.00613984907977333	0.00431258099464	0.010950255595765	0.01164390527021833	120.37649696806729	17.55916788696598	1215	0.011297080432991664
Prestw-204	Flumequine	[Therapeutic class:Infectiology, Metabolism, Therapeutic effect:Antibacterial, Target type:Enzyme, Target names:Topoisomerase II, Side effect:Epigastric misery, Diarrhoea, Hypersensitivity reactions, Dizziness, Blurred vision, Vertigo, Additional info type:Chemical classification (according ATC code), Additional info detail:Quinolone]	https://pubchem.ncbi.nlm.nih.gov/compound/3374	2.5873319922783926	0.6827214389322335	94.81075055873158	96.8226265435158	1062	978	0.00450713350437833	0.00374163951103833	0.01091719457568166	0.010987767406415	95.81668855112369	-2.0118759847842114	1020	0.01095248099104833
Prestw-200	Camptothecine (S,+)	[Therapeutic class:Oncology, Therapeutic effect:Antineoplastic, Target type:Enzyme, Target names:Topoisomerase I, Side effect:Hair loss, Diarrhoea, Vomiting, Neutropenia, Fever, Epigastric misery, Dyspnea, Cystitis, Additional info type:?, Additional info detail:?]	https://pubchem.ncbi.nlm.nih.gov/compound/2538	-4.459259619478717	-2.2941332416775975	189.78199410860455	195.02724516955288	439	506	0.0090218965585	0.00753668509423666	0.01678492423766666	0.01166297937740433	192.4046196390787	-5.245251060948334	472.5	0.014223951807535495
Prestw-94	Azathioprine	[Therapeutic class:Oncology, Therapeutic effect:Antineoplastic, Immunosuppressant, Target type:Enzyme, Target names:Thiopurine methyltransferase, Side effect:Fever, Bone marrow suppression, Anorexia, Nausea, Diarrhoea, Arthralgia, Rash, Hair loss, Hepatotoxicity, Additional info type:?, Additional info detail:?]	https://pubchem.ncbi.nlm.nih.gov/compound/2265	-3.203767374045267	-1.1525851544098449	88.68530451787746	124.2982013402779	550	687	0.00421594075548333	0.00480341298195166	0.01256644038949	0.01384438364766666	106.49175292907768	-35.612896822400444	618.5	0.01320541201857833
Prestw-206	Meclofenamic acid sodium salt monohydrate	[Therapeutic class:Central Nervous System, Therapeutic effect:Anti-inflammatory, Antipyretic, Target type:Enzyme, Target names:Cyclooxygenases, Side effect:Diarrhoea, Epigastric misery, Rash, Headache, Dizziness, Tinnitus, Additional info type:Therapeutic classification (according ATC code), Chemical classification (according ATC code), Additional info detail:NSAID, Fenamate]	https://pubchem.ncbi.nlm.nih.gov/compound/23663959	1.8295123486383824	2.9216693448993736	94.18215600238383	95.01285339349856	995	1333	0.004477251243465	0.00367170215273833	0.01058721825634833	0.01180603258156833	94.59750469794119	-0.8306973911147253	1164	0.01119662541895833
Prestw-302	Lincomycin hydrochloride	[Therapeutic class:Infectiology, Metabolism, Therapeutic effect:Antibacterial, Target type:Ribosome, Target names:50S unit, Side effect:Diarrhoea, Nausea, Hypersensitivity reactions, Rash, Neutropenia, Agranulocytosis, Additional info type:Chemical classification (according ATC code), Additional info detail:Lincosamide]	https://pubchem.ncbi.nlm.nih.gov/compound/21872023	1.976551980986444	-1.0201403487047462	95.82720181684093	105.92082777937088	1008	708	0.00455545377917833	0.00409323283626333	0.01000546803697833	0.01023308141157166	100.8740147981059	-10.093625962529956	858	0.010119274724274995
Prestw-193	Oxolinic acid	[Therapeutic class:Metabolism, Infectiology, Therapeutic effect:Antibacterial, Target type:Enzyme, Target names:Topoisomerase II, Side effect:Kidney stone, Nausea, Epigastric misery, Diarrhoea, Hypersensitivity reactions, Insomnia, Anxiety, Photophobia, Blurred vision, Taste alteration, Additional info type:Chemical classification (according ATC code), Additional info detail:Quinolone]	https://pubchem.ncbi.nlm.nih.gov/compound/4628	3.1868012626204902	2.0576246600613506	98.70268600715472	137.24627051360864	1115	1196	0.004692149154535	0.00530378163481833	0.01016886656483166	0.0119287405784	117.97447826038169	-38.54358450645391	1155.5	0.01104880357161583
Prestw-123	Dehydrocholic acid	[Therapeutic class:Gastroenterology, Metabolism, Therapeutic effect:Choleretic, Target type:?, Target names:?, Side effect:Hypersensitivity reactions, Irritation, Hypokalemia, Additional info type:?, Additional info detail:?]	https://pubchem.ncbi.nlm.nih.gov/compound/2975	1.4562578972933031	0.8277800356568651	96.25518013389411	94.94704764173882	962	1001	0.004575799102895	0.00366915913764333	0.01019302662461666	0.01291485487791666	95.60111388781647	1.3081324921552948	981.5	0.011553940751266659
Prestw-35	Dapsone	[Therapeutic class:Infectiology, Therapeutic effect:Antibacterial, Antimalarial, Target type:Enzyme, Target names:Folic acid synthesis, Side effect:Hemolytic anemia, Hypersensitivity reactions, Pruritus, Photosensitization, Headache, Irritability, Eosinophilia, Diarrhoea, Nausea, Additional info type:?, Additional info detail:?]	https://pubchem.ncbi.nlm.nih.gov/compound/2955	-0.3760821365825424	0.6196524838345676	96.34880077343068	111.6462726102618	800	968	0.00458024966065	0.00431448845968833	0.01024643335647166	0.01145189589199	103.99753669184625	-15.297471836831122	884	0.01084916462423083
Prestw-153	Didanosine	[Therapeutic class:Infectiology, Metabolism, Therapeutic effect:Antiviral, Target type:Enzyme, Target names:Transcriptase reverse, Side effect:Diarrhoea, Vomiting, Fatigue, Headache, Peripheral neuropathy, Rash, Lactic acidosis, Additional info type:?, Additional info detail:?]	https://pubchem.ncbi.nlm.nih.gov/compound/135422442	-0.1159350947359717	-1.9661746751697349	106.35281138400984	94.86478367398556	823	558	0.00505582243204333	0.00366598010684166	0.010091299579165	0.010825004506235	100.6087975289977	11.488027710024284	690.5	0.0104581520427
Prestw-144	Loperamide hydrochloride	[Therapeutic class:Gastroenterology, Therapeutic effect:Antidiarrheal, Target type:Ion channel, Target names:Ca2+ channel, Side effect:Nausea, Constipation, Additional info type:Therapeutic classification (according ATC code), Additional info detail:Antipropulsive]	https://pubchem.ncbi.nlm.nih.gov/compound/71420	-1.8238569781634573	-4.476319088056838	193.72743021399415	158.20667522522825	672	160	0.00920945553419833	0.00611378112807833	0.011859439080585	9.346151297596166e-4	175.96705271961122	35.5207549887659	416	0.006397027105172308
Prestw-34	Triamterene	[Therapeutic class:Metabolism, Therapeutic effect:Antihypertensive, Diuretic, Target type:Ionotropic receptor, Target names:Amiloride-sensitive Na+ channel, Side effect:Hypersensitivity reactions, Nausea, Kidney stone, Urine coloration, Additional info type:Therapeutic classification (according ATC code), Additional info detail:Potassium-sparing agent]	https://pubchem.ncbi.nlm.nih.gov/compound/5546	-4.176491095732444	5.14800345984698	130.31964122162694	128.11516188307078	464	1686	0.00619516265578666	0.00495091662742	0.01015424317059166	0.013267083869625	129.21740155234886	2.2044793385561547	1075	0.01171066352010833
Prestw-43	Betazole hydrochloride	[Therapeutic class:Gastroenterology, Therapeutic effect:Diagnostic, Target type:GPCR, Target names:Histaminergic H2 receptor, Side effect:Headache, Drowsiness, Additional info type:?, Additional info detail:?]	https://pubchem.ncbi.nlm.nih.gov/compound/67412	1.5354330839422594	0.8845420952447645	101.33743968960349	97.9907441588375	969	1010	0.00481740063211499	0.00378678056100833	0.01016886672003	0.01061392171929166	99.66409192422049	3.3466955307659845	989.5	0.01039139421966083
Prestw-228	Tropicamide	[Therapeutic class:Neuromuscular, Therapeutic effect:Mydriatic, Target type:GPCR, Target names:Muscarinic receptors, Side effect:Glaucoma, Mydriasis, Occular irritation, Excitation, Somnolence, Confusion, Seizure, Hallucinations, Tachycardia, Mouth dryness, Constipation, Additional info type:Therapeutic classification (according ATC code), Additional info detail:Anticholinergic]	https://pubchem.ncbi.nlm.nih.gov/compound/5593	-1.6881280867652464	0.644880065873634	94.47639532994695	96.32905077005536	684	972	0.004491238854825	0.00372256563666	0.00976895308122	0.01039648017226666	95.40272305000116	-1.852655440108407	828	0.01008271662674333
Prestw-18	Idoxuridine	[Therapeutic class:Infectiology, Therapeutic effect:Antiviral, Target type:Enzyme, Target names:Nucleic acid synthesis, Side effect:Hypersensitivity reactions, Pruritus, Occular irritation, Photophobia, Additional info type:?, Additional info detail:?]	https://pubchem.ncbi.nlm.nih.gov/compound/3687	6.1389046505315745	3.7478726566787968	89.15340118502425	107.12185078101383	1376	1464	0.00423819323380833	0.004139645490795	0.007792274001985	0.00853615168792666	98.13762598301903	-17.968449595989583	1420	0.00816421284495583
Prestw-158	Neomycin sulfate	[Therapeutic class:Infectiology, Metabolism, Therapeutic effect:Antibacterial, Target type:Ribosome, Target names:30S unit, Side effect:Mucosal irritation, Nausea, Nephrotoxicity, Ototoxicity, Tinnitus, Vertigo, Ataxia, Dyspnea, Rash, Additional info type:Chemical classification (according ATC code), Additional info detail:Aminoside]	https://pubchem.ncbi.nlm.nih.gov/compound/291576	-0.28559620898373517	0.8530076176959315	98.50207303312794	99.58663681678571	808	1005	0.00468261237256333	0.00384845266429166	0.00989738331797	0.01151738273133333	99.04435492495682	-1.0845637836577708	906.5	0.010707383024651665
Prestw-297	Benzydamine hydrochloride	[Therapeutic class:Central Nervous System, Metabolism, Therapeutic effect:Analgesic, Anti-inflammatory, Antipyretic, Target type:Enzyme, Target names:Prostaglandin synthetase, Side effect:Erythema, Rash, Photosensitization, Additional info type:Therapeutic classification (according ATC code), Additional info detail:NSAID]	https://pubchem.ncbi.nlm.nih.gov/compound/65464	1.7050941981900227	2.2089901522957485	97.81997863627944	133.52802311708584	984	1220	0.00465018682492166	0.00516009268661166	0.00976450236824833	0.01300577322643333	115.67400087668264	-35.70804448080639	1102	0.01138513779734083
Prestw-281	Fludrocortisone acetate	[Therapeutic class:Dermatology, Endocrinology, Therapeutic effect:Anti-inflammatory, Antipruritic, Target type:Nuclear receptor, Target names:Mineralocorticoid receptor, Side effect:Hypokalemia, Hypertension, Headache, Euphoria, Oedema, Myalgia, Additional info type:Chemical classification (according ATC code), Additional info detail:Mineralocorticoid]	https://pubchem.ncbi.nlm.nih.gov/compound/3370	5.867446867735153	1.742279884573021	74.89634834449326	86.95115023617153	1352	1146	0.003560438441735	0.00336016353685333	0.010188575989265	0.01169222554502666	80.9237492903324	-12.054801891678267	1249	0.010940400767145829
Prestw-126	Mefloquine hydrochloride	[Therapeutic class:Infectiology, Therapeutic effect:Antimalarial, Target type:Enzyme, Target names:Heme polymerase, Side effect:Insomnia, Hallucinations, Depression, Vertigo, Headache, Blurred vision, Nausea, Pruritus, Additional info type:?, Additional info detail:?]	https://pubchem.ncbi.nlm.nih.gov/compound/441362	-9.28894600506505	-3.044653807339822	223.35160779249193	219.78817630775137	12	387	0.01061773595089	0.00849355314857666	5.416952772066666e-4	0.01057895253567133	221.56989205012167	3.563431484740562	199.5	0.005560323906438998
Prestw-130	Dexamethasone acetate	[Therapeutic class:Endocrinology, Metabolism, Therapeutic effect:Anti-inflammatory, Immunosuppressant, Target type:Nuclear receptor, Target names:Glucocorticoid receptor, Side effect:Hypokalemia, Hypertension, Euphoria, Insomnia, Menstrual disturbances, Muscular atrophy, Gastrointestinal ulceration, Acne, Additional info type:Chemical classification (according ATC code), Additional info detail:Gl…	https://pubchem.ncbi.nlm.nih.gov/compound/3680	3.345151635918403	1.956714331905085	75.24408261474268	72.95012978915877	1129	1180	0.00357696910699	0.00281910435296666	0.01031128425770666	0.011276417489465	74.09710620195072	2.293952825583915	1154.5	0.01079385087358583
Prestw-119	Picotamide monohydrate	[Therapeutic class:Hematology, Therapeutic effect:Anticoagulant, Antiplatelet, Thrombolytic, Target type:Receptor, Target names:Eicosenoid receptor, Side effect:Gastrointestinal ulceration, Additional info type:?, Additional info detail:?]	https://pubchem.ncbi.nlm.nih.gov/compound/6419975	2.745682365576305	1.073748960537762	89.98260953151421	29.00565467376681	1076	1040	0.00427761231549	0.001120902287464	0.011081229119255	0.01128150375250166	59.49413210264051	60.9769548577474	1058	0.01118136643587833
Prestw-268	Vinpocetine	[Therapeutic class:Cardiovascular, Central Nervous System, Therapeutic effect:CNS Stimulant, Neuroprotectant, Vasodilator, Target type:Enzyme, Target names:Phosphodiesterases, Side effect:Hypotension, Tachycardia, Additional info type:?, Additional info detail:?]	https://pubchem.ncbi.nlm.nih.gov/compound/5673	6.161526132431276	1.6413695564167554	94.57001596944838	100.1953779276836	1378	1130	0.00449568941257833	0.00387197701881333	0.01048930617980666	0.01051346608437333	97.38269694856598	-5.625361958235217	1254	0.010501386132089995
Prestw-81	Metronidazole	[Therapeutic class:Infectiology, Metabolism, Therapeutic effect:Antiamebic, Antibacterial, Antiprotozoal, Target type:DNA, Target names:?, Side effect:Epigastric misery, Nausea, Diarrhoea, Glossitis, Hypersensitivity reactions, Headache, Dizziness, Drowsiness, Hallucinations, Urine coloration, Antabuse effect, Additional info type:Chemical classification (according ATC code), Additional info deta…	https://pubchem.ncbi.nlm.nih.gov/compound/4173	1.252664560195987	1.3890937360260918	98.86318063098248	84.56554738657648	944	1090	0.00469977878189333	0.003267973661425	0.01085297941852	0.0127164873605	91.71436400877948	14.297633244406	1017	0.01178473338951
Prestw-163	Chlorzoxazone	[Therapeutic class:Central Nervous System, Therapeutic effect:Anticonvulsant, Muscle relaxant, Target type:?, Target names:?, Side effect:Drowsiness, Dizziness, Headache, Excitation, Irritability, Hypersensitivity reactions, Urine coloration, Additional info type:?, Additional info detail:?]	https://pubchem.ncbi.nlm.nih.gov/compound/2733	0.8907208498007582	-0.5849645585308514	91.6142795694941	96.21387739930076	912	777	0.00435517899071333	0.003718114846075	0.00976640979447666	0.01209658974161666	93.91407848439744	-4.599597829806655	844.5	0.01093149976804666
Prestw-219	Ketoprofen	[Therapeutic class:Central Nervous System, Metabolism, Therapeutic effect:Analgesic, Anti-inflammatory, Antipyretic, Target type:Enzyme, Target names:Cyclooxygenase, Side effect:Gastrointestinal ulceration, Dyspepsia, Nausea, Nephrotoxicity, Additional info type:Therapeutic classification (according ATC code), Chemical classification (according ATC code), Additional info detail:NSAID, Propionic a…	https://pubchem.ncbi.nlm.nih.gov/compound/3825	1.9878627219362952	-0.1876301414155561	97.1913832637462	114.92030783555222	1009	840	0.00462030452520833	0.00444101115378166	0.01024261830995166	0.00997049924141	106.0558455496492	-17.72892457180602	924.5	0.01010655877568083
Prestw-280	Quinidine hydrochloride monohydrate	[Therapeutic class:Cardiovascular, Infectiology, Therapeutic effect:Antiarrhythmic, Antimalarial, Target type:Enzyme, Target names:Heme polymerase, Side effect:Hypoglycemia, Tinnitus, Headache, Blurred vision, Nausea, Seizure, Hypersensitivity reactions, Purpura, Additional info type:Therapeutic classification (according ATC code), Additional info detail:Antiarrhythmic, class Ia]	https://pubchem.ncbi.nlm.nih.gov/compound/24211925	-4.662852956576033	-1.5688402580544396	173.01057283862653	107.9938289572666	421	621	0.008224613188455	0.00417334244897	0.00892779952845833	0.01084089931100833	140.50220089794658	65.01674388135993	521	0.009884349419733329
Prestw-70	Tolnaftate	[Therapeutic class:Infectiology, Therapeutic effect:Antifungal, Target type:?, Target names:?, Side effect:Irritation, Pruritus, Additional info type:?, Additional info detail:?]	https://pubchem.ncbi.nlm.nih.gov/compound/5510	2.496846064679586	0.7142559164810665	122.17466844092615	120.62930850872262	1054	983	0.00580796521777666	0.00466163130477166	0.01052554630828833	0.01154980792976	121.40198847482438	1.5453599322035387	1018.5	0.011037677119024165
Prestw-125	Perphenazine	[Therapeutic class:Central Nervous System, Therapeutic effect:Antiemetic, Antipsychotic, Target type:GPCR, Target names:Dopaminergic receptors, Side effect:Orthostatic hypotension, Dizziness, Seizure, Headache, Drowsiness, Insomnia, Rash, Photosensitization, Glycemia, Galactorrhoea, Gynecomastia, Menstrual disturbances, Urinary troubles, Blurred vision, Additional info type:Chemical classificatio…	https://pubchem.ncbi.nlm.nih.gov/compound/4748	-9.41336415551341	-5.289908608816728	127.27029234511338	131.78406274802964	1	31	0.00605020206422	0.005092698615045	5.95101853833e-4	0.01048485562204652	129.52717754657152	-4.513770402916265	16	0.00553997873793976
Prestw-148	Canrenoic acid potassium salt	[Therapeutic class:Endocrinology, Therapeutic effect:Antihypertensive, Diuretic, Target type:Membrane, Target names:?, Side effect:Headache, Drowsiness, Ataxia, Confusion, Gynecomastia, Hirsutism, Menstrual disturbances, Additional info type:Therapeutic classification (according ATC code), Additional info detail:Potassium-sparing agent]	https://pubchem.ncbi.nlm.nih.gov/compound/23671690	-3.577021825390346	1.3197178854186593	103.62444685740758	108.43804112845544	517	1079	0.00492612086236333	0.00419050870308166	0.00936713201614333	0.01222883459801666	106.03124399293151	-4.813594271047862	798	0.010797983307079994
Prestw-218	Fenbufen	[Therapeutic class:Central Nervous System, Metabolism, Therapeutic effect:Analgesic, Anti-inflammatory, Antipyretic, Target type:Enzyme, Target names:Cyclooxygenase, Side effect:Epigastric misery, Nausea, Rash, Photosensitization, Nephrotoxicity, Additional info type:Therapeutic classification (according ATC code), Chemical classification (according ATC code), Additional info detail:NSAID, Propio…	https://pubchem.ncbi.nlm.nih.gov/compound/3335	0.4496019527565731	-0.7111024687261832	108.74682394692006	118.26015282928267	873	757	0.00516962950738666	0.00457007701819166	0.009934259268145	0.01161338745926666	113.50348838810137	-9.513328882362615	815	0.010773823363705831
Prestw-78	Thioridazine hydrochloride	[Therapeutic class:Central Nervous System, Therapeutic effect:Antipsychotic, Target type:GPCR, Target names:Dopaminergic receptors, Side effect:Drowsiness, Sedation, Mouth dryness, Blurred vision, Mydriasis, Constipation, Urinary troubles, Tachycardia, Orthostatic hypotension, Erectile dysfunction, Additional info type:New therapeutic use, Reference, Chemical classification (according ATC code), …	https://pubchem.ncbi.nlm.nih.gov/compound/66062	-9.42467489646326	-5.334056877385095	NA	55.625707501977	0	24	NA	0.0021496147383	NA	4.42511634901e-4	NA	NA	12	NA
Prestw-28	Ethambutol dihydrochloride	[Therapeutic class:Infectiology, Therapeutic effect:Antibacterial, Target type:Enzyme, Target names:Arabinosyl transferase, Side effect:Blurred vision, Optic nerve damage, Nausea, Anorexia, Headache, Dizziness, Confusion, Rash, Uricemia, Thrombopenia, Additional info type:?, Additional info detail:?]	https://pubchem.ncbi.nlm.nih.gov/compound/470087	1.9991734628861464	1.2251144527721605	101.61829099632904	107.94447037574815	1010	1064	0.00483075180091	0.00417143502272666	0.010018183927375	0.01179649572198333	104.7813806860386	-6.326179379419116	1037	0.010907339824679164
Prestw-277	Labetalol hydrochloride	[Therapeutic class:Cardiovascular, Therapeutic effect:Antihypotensive, Target type:GPCR, Target names:Adrenergic alpha receptor, Side effect:Hypersensitivity reactions, Dizziness, Headache, Tremor, Insomnia, Nightmare, Blurred vision, Orthostatic hypotension, Nausea, Hepatic enzyme levels elevated, Urinary troubles, Erectile dysfunction, Fatigue, Additional info type:Therapeutic classification (a…	https://pubchem.ncbi.nlm.nih.gov/compound/71412	4.204767948107071	-0.4903611258843525	109.14805071119402	117.76657504754662	1205	792	0.00518870311013166	0.00455100306620499	0.011546629092985	0.01150784594938166	113.45731287937032	-8.618524336352607	998.5	0.011527237521183328
Prestw-221	Norfloxacin	[Therapeutic class:Infectiology, Metabolism, Therapeutic effect:Antibacterial, Target type:Enzyme, Target names:Topoisomerase II, Side effect:Diarrhoea, Epigastric misery, Rash, Photosensitization, Headache, Dizziness, Hallucinations, Anxiety, Tendinitis, Hypersensitivity reactions, Additional info type:Chemical classification (according ATC code), Additional info detail:Fluoroquinolone]	https://pubchem.ncbi.nlm.nih.gov/compound/4539	1.7050941981900227	1.338638571947959	100.32098108491292	108.7835421615636	984	1082	0.00476908000807166	0.00420386033753666	0.00982108801448833	0.01137560078253	104.55226162323825	-8.462561076650687	1033	0.010598344398509166
Prestw-298	Fipexide hydrochloride	[Therapeutic class:Central Nervous System, Therapeutic effect:Anti-fatigue, CNS Stimulant, Target type:Ionotropic receptor, Target names:Glutamate receptors, Side effect:Fever, Hepatotoxicity, Additional info type:?, Additional info detail:?]	https://pubchem.ncbi.nlm.nih.gov/compound/161803	1.6485404934407684	3.066727941624005	109.37541687061632	102.63033634640544	979	1356	0.00519951169068666	0.00396607420407333	0.01005315245130833	0.01355764083565	106.00287660851089	6.745080524210877	1167.5	0.011805396643479165
Prestw-128	Spironolactone	[Therapeutic class:Endocrinology, Therapeutic effect:Diuretic, Target type:Nuclear receptor, Target names:Mineralocorticoid receptor, Side effect:Gynecomastia, Nausea, Myalgia, Drowsiness, Menstrual disturbances, Erectile dysfunction, Hypersensitivity reactions, Hepatotoxicity, Nephrotoxicity, Hyperkalemia, Additional info type:New therapeutic use, Reference, Therapeutic classification (according…	https://pubchem.ncbi.nlm.nih.gov/compound/5267	0.6079523260544857	-0.559736976491785	106.63367656767716	97.85913466363664	887	781	0.00506917426052333	0.00378169460842833	0.009707281676435	0.01206225700055833	102.2464056156569	8.774541904040518	834	0.010884769338496664
Prestw-205	Tolfenamic acid	[Therapeutic class:Central Nervous System, Metabolism, Therapeutic effect:Analgesic, Anti-inflammatory, Target type:Enzyme, Target names:Cyclooxygenase, Side effect:Urinary troubles, Diarrhoea, Epigastric misery, Dyspepsia, Erythema, Headache, Additional info type:Therapeutic classification (according ATC code), Chemical classification (according ATC code), Additional info detail:NSAID, Fenamate]	https://pubchem.ncbi.nlm.nih.gov/compound/610479	-1.0094836297741925	1.3260247809284258	94.34265715664242	108.40514779204575	744	1080	0.00448488118126833	0.00418923756418	0.00982553861104166	0.0120266523833	101.37390247434408	-14.062490635403336	912	0.010926095497170829
Prestw-39	Diflunisal	[Therapeutic class:Central Nervous System, Metabolism, Therapeutic effect:Analgesic, Anti-inflammatory, Antipyretic, Uricosuric, Target type:Enzyme, Target names:Cyclooxygenase, Side effect:Gastrointestinal ulceration, Nausea, Diarrhoea, Hypersensitivity reactions, Nephrotoxicity, Haematuria, Photosensitization, Palpitations, Drowsiness, Insomnia, Depression, Confusion, Dizziness, Headache, Blurr…	https://pubchem.ncbi.nlm.nih.gov/compound/3059	0.3704267661076169	1.956714331905085	93.98154629366022	91.93624546508	866	1180	0.00446771461672	0.00355280889198	0.01052745369574	0.01076714764350166	92.95889587937012	2.04530082858021	1023	0.01064730066962083
Prestw-17	Levodopa	[Therapeutic class:Central Nervous System, Therapeutic effect:Antiparkinsonian, Target type:Enzyme, Target names:Tyrosine aminotransferase, Side effect:Nausea, Diarrhoea, Taste alteration, Somnolence, Additional info type:Therapeutic use, Additional info detail:Association with a peripheral DOPA decarboxylase inhibitor (DDCI)]	https://pubchem.ncbi.nlm.nih.gov/compound/836	1.7164049391398737	0.20339738018997255	95.05149657601434	98.27044044438844	985	902	0.00451857813944499	0.003797589219175	0.01018539761813333	0.01158922716665	96.6609685102014	-3.2189438683740974	943.5	0.010887312392391664
Prestw-113	Ciprofloxacin hydrochloride monohydrate	[Therapeutic class:Infectiology, Metabolism, Therapeutic effect:Antibacterial, Antiprotozoal, Target type:Enzyme, Target names:Topoisomerase I, Side effect:Diarrhoea, Nausea, Pruritus, Rash, Asthenia, Insomnia, Headache, Taste alteration, Anorexia, Tendinitis, Additional info type:Chemical classification (according ATC code), Additional info detail:Fluoroquinolone]	https://pubchem.ncbi.nlm.nih.gov/compound/62998	1.7729586438891285	2.6757004200184764	98.3282075305672	92.87403240561324	990	1294	0.004674347117545	0.00358904898166666	0.009906284511095	0.01248315131913333	95.60111996809022	5.454175124953963	1142	0.011194717915114165
Prestw-112	Metolazone	[Therapeutic class:Cardiovascular, Therapeutic effect:Antihypertensive, Diuretic, Target type:?, Target names:?, Side effect:Orthostatic hypotension, Headache, Dizziness, Fatigue, Hypersensitivity reactions, Nausea, Anorexia, Hyperglycemia, Hypokalemia, Additional info type:Therapeutic classification (according ATC code), Chemical classification (according ATC code), Additional info detail:Low-ce…	https://pubchem.ncbi.nlm.nih.gov/compound/4170	-0.5570539917801567	-0.389450797728087	97.95372497249102	91.57429324513645	784	808	0.00465654488652833	0.003538821513455	0.01057577404815	0.01067686484505	94.76400910881372	6.3794317273545715	796	0.010626319446599999
Prestw-243	Bufexamac	[Therapeutic class:Central Nervous System, Metabolism, Therapeutic effect:Analgesic, Anti-inflammatory, Antipyretic, Target type:Enzyme, Target names:Cyclooxygenase, Side effect:Hypersensitivity reactions, Foetal distress, Additional info type:Therapeutic classification (according ATC code), Chemical classification (according ATC code), Additional info detail:NSAID, Acetic acid derivative]	https://pubchem.ncbi.nlm.nih.gov/compound/2466	1.3770827106443468	-0.17501635039602292	100.320981084878	111.5475544431091	955	842	0.00476908000807	0.00431067356839833	0.01062218681909166	0.00997113514072833	105.93426776399355	-11.226573358231107	898.5	0.010296660979909996
Prestw-176	Iproniazide phosphate	[Therapeutic class:Cardiovascular, Central Nervous System, Therapeutic effect:Antidepressant, Antihypertensive, Target type:Enzyme, Target names:Monoamine oxidase, Side effect:Orthostatic hypotension, Vertigo, Headache, Constipation, Urinary troubles, Mouth dryness, Sweat, Insomnia, Excitation, Seizure, Suicide, Hepatic enzyme levels elevated, Additional info type:?, Additional info detail:?]	https://pubchem.ncbi.nlm.nih.gov/compound/9367	0.7436812174526966	1.1115903335963615	111.15420575601698	93.05501654888096	899	1046	0.00528407213278166	0.00359604298137	0.01060819897490333	0.01209150324574166	102.10461115244897	18.09918920713602	972.5	0.011349851110322495
Prestw-303	Telenzepine dihydrochloride	[Therapeutic class:Gastroenterology, Therapeutic effect:Antiulcer, Target type:GPCR, Target names:Muscarinic M1 receptor, Side effect:Atropinic effects, Mouth dryness, Additional info type:?, Additional info detail:?]	https://pubchem.ncbi.nlm.nih.gov/compound/6419995	1.659851234390619	1.2692627213405263	100.0133733275592	106.79279691819016	980	1071	0.00475445688547	0.00412692944519333	0.01056814442076333	0.01106851330648833	103.40308512287467	-6.7794235906309694	1025.5	0.01081832886362583
Prestw-175	Aceclofenac	[Therapeutic class:Central Nervous System, Metabolism, Therapeutic effect:Analgesic, Anti-inflammatory, Target type:Enzyme, Target names:Cyclooxygenase, Side effect:Dizziness, Nausea, Diarrhoea, Dyspepsia, Hepatic enzyme levels elevated, Additional info type:Therapeutic classification (according ATC code), Chemical classification (according ATC code), Additional info detail:NSAID, Acetic acid der…	https://pubchem.ncbi.nlm.nih.gov/compound/71771	2.123591613334506	-0.5218956034331854	104.5071566770847	84.64782039172003	1021	787	0.00496808330838833	0.00327115304147	0.00967676324459666	0.011156888368225	94.57748853440236	19.859336285364662	904	0.01041682580641083
Prestw-262	Triprolidine hydrochloride	[Therapeutic class:Allergology, Central Nervous System, Therapeutic effect:Antihistaminic, Sedative, Target type:GPCR, Target names:Histaminergic H1 receptor, Side effect:Sedation, Somnolence, Orthostatic hypotension, Mouth dryness, Constipation, Blurred vision, Mydriasis, Palpitations, Urinary troubles, Memory loss, Motor incoordination, Confusion, Additional info type:?, Additional info detail:…	https://pubchem.ncbi.nlm.nih.gov/compound/64690	0.6079523260544857	0.4682869916001694	110.7663506867318	119.8724916532702	887	944	0.0052656341965	0.00463238467152	0.01055288539888999	0.01220213125149666	115.319421170001	-9.106140966538405	915.5	0.011377508325193325
Prestw-45	Naproxen	[Therapeutic class:Central Nervous System, Metabolism, Therapeutic effect:Analgesic, Anti-inflammatory, Antipyretic, Target type:Enzyme, Target names:Cyclooxygenase, Side effect:Dyspepsia, Nausea, Epigastric misery, Hypersensitivity reactions, Headache, Dizziness, Drowsiness, Additional info type:Therapeutic classification (according ATC code), Chemical classification (according ATC code), Additi…	https://pubchem.ncbi.nlm.nih.gov/compound/1302	0.7549919584025474	-0.7804783193336157	98.3950749846028	107.039581792378	900	746	0.00467752587671166	0.004136466265965	0.01044925116001833	0.00986877262281333	102.7173283884904	-8.644506807775201	823	0.010159011891415829
Prestw-121	Bromocryptine mesylate	[Therapeutic class:Central Nervous System, Therapeutic effect:Antiparkinsonian, Target type:GPCR, Target names:Dopaminergic receptors, Side effect:Nausea, Constipation, Headache, Dizziness, Drowsiness, Confusion, Hallucinations, Hypotension, Mouth dryness, Hypersensitivity reactions, Additional info type:New therapeutic use, Reference, Additional info detail:Antidiabetic, Diabetes Obes Metab. 201…	https://pubchem.ncbi.nlm.nih.gov/compound/21868303	6.432983915227698	4.813737997829351	108.1850984773648	128.9542417022034	1402	1633	0.00514292608325833	0.00498334225267166	0.00926604106401	0.00931754036962333	118.5696700897841	-20.7691432248386	1517.5	0.009291790716816664
Prestw-1810	Aliskiren hemifumarate	[Therapeutic class:Cardiovascular, Therapeutic effect:Antihypertensive, Target type:?, Target names:?, Side effect:Angioedema, Additional info type:?, Additional info detail:?]	https://pubchem.ncbi.nlm.nih.gov/compound/74331761	1.79558012578883	0.9728386323814968	104.333287909326	143.7614325654339	992	1024	0.00495981789814833	0.00555555530203	0.01042191203062	0.01259759441018	124.04736023737995	-39.42814465610789	1008	0.0115097532204
Prestw-12	Benzonatate	[Therapeutic class:Neuromuscular, Therapeutic effect:Antitussive, Local anesthetic, Target type:?, Target names:?, Side effect:Headache, Dizziness, Confusion, Hallucinations, Seizure, Constipation, Nausea, Epigastric misery, Nasal congestion, Pruritus, Additional info type:?, Additional info detail:?]	https://pubchem.ncbi.nlm.nih.gov/compound/7699	1.9652412400365935	-0.1182542908081236	98.0874664109933	110.24781528263202	1007	851	0.00466290271530666	0.00426044610018666	0.01030111138242833	0.01180031038045	104.16764084681266	-12.160348871638718	929	0.011050710881439165
Prestw-169	Hydralazine hydrochloride	[Therapeutic class:Cardiovascular, Therapeutic effect:Antihypertensive, Target type:GPCR, Target names:Adrenergic receptors, Side effect:Headache, Nausea, Additional info type:Chemical classification (according ATC code), Additional info detail:Hydrazinophthalazine derivative]	https://pubchem.ncbi.nlm.nih.gov/compound/6852377	1.8521338305380843	0.4872076781294692	104.8548933963114	102.59742192260772	997	947	0.00498461409006333	0.003964802250265	0.00970537397855333	0.01065969839691666	103.72615765945956	2.2574714737036743	972	0.010182536187734995
Prestw-49	Amyleine hydrochloride	[Therapeutic class:Neuromuscular, Therapeutic effect:Local anesthetic, Target type:Ion channel, Target names:Voltage-gated Na+ channel, Side effect:Hypersensitivity reactions, Additional info type:Chemical classification (according ATC code), Additional info detail:Esters of benzoic acid]	https://pubchem.ncbi.nlm.nih.gov/compound/10766	0.00848305571238817	0.3295352903853044	108.35895989843712	181.99692106594583	834	922	0.00515119114425	0.007033137759815	0.01009066422315	0.011185498675335	145.17794048219147	-73.6379611675087	878	0.0106380814492425
Prestw-171	Tranexamic acid	[Therapeutic class:Hematology, Therapeutic effect:Hemostatic, Target type:Enzyme, Target names:Plasminogen, Side effect:Nausea, Diarrhoea, Hypotension, Thrombosis, Seizure, Hypersensitivity reactions, Additional info type:?, Additional info detail:?]	https://pubchem.ncbi.nlm.nih.gov/compound/5526	3.0736938531219815	-0.1056404997885904	93.78092515665638	116.1377920657095	1105	853	0.004458177446695	0.00448805994043666	0.01093881158156666	0.01021400784764333	104.95935861118295	-22.356866909053124	979	0.010576409714604995
Prestw-186	Cloxacillin sodium salt	[Therapeutic class:Infectiology, Metabolism, Therapeutic effect:Antibacterial, Target type:Enzyme, Target names:Bacterial transpeptidase, Side effect:Nausea, Diarrhoea, Neutropenia, Hepatic enzyme levels elevated, Hypersensitivity reactions, Additional info type:Chemical classification (according ATC code), Additional info detail:Beta-lactamase resistant penicillin]	https://pubchem.ncbi.nlm.nih.gov/compound/23699856	1.128246409747627	1.2503420348112266	87.22749834987697	95.09512037381582	933	1068	0.00414663925766833	0.00367488129995833	0.01067813656602833	0.011289769317955	91.16130936184639	-7.86762202393885	1000.5	0.010983952941991665
Prestw-103	Cyproheptadine hydrochloride	[Therapeutic class:Allergology, Central Nervous System, Therapeutic effect:Antihistaminic, Antipruritic, Sedative, Target type:GPCR, Target names:Histaminergic H1 receptor, Side effect:Sedation, Somnolence, Dizziness, Orthostatic hypotension, Mouth dryness, Constipation, Blurred vision, Mydriasis, Palpitations, Urinary troubles, Memory loss, Motor incoordination, Confusion, Weight gain, Additiona…	https://pubchem.ncbi.nlm.nih.gov/compound/13770	1.0038282592992671	0.20970427569973915	115.24675907617596	147.75937925985576	922	903	0.00547862479773833	0.00571005302481333	0.01048676266025	0.012447547012295	131.50306916801586	-32.5126201836798	912.5	0.0114671548362725
Prestw-118	Nalbuphine hydrochloride	[Therapeutic class:Central Nervous System, Therapeutic effect:Analgesic, Target type:Nuclear receptor, Target names:Opioid receptor delta, Side effect:Somnolence, Vertigo, Vomiting, Sweat, Mouth dryness, Headache, Additional info type:Chemical classification (according ATC code), Additional info detail:Opioid]	https://pubchem.ncbi.nlm.nih.gov/compound/21931827	1.128246409747627	3.7037243881104303	93.23257709615956	97.82622224828688	933	1457	0.00443210996066666	0.003780422732235	0.01031001245912666	0.01214999643466333	95.52939967222322	-4.593645152127323	1195	0.011230004446894995
Prestw-164	Ornidazole	[Therapeutic class:Infectiology, Metabolism, Therapeutic effect:Antibacterial, Antiparasitic, Antiprotozoal, Antitrichomonal, Target type:DNA, Target names:?, Side effect:Nausea, Epigastric misery, Rash, Headache, Drowsiness, Confusion, Antabuse effect, Additional info type:Chemical classification (according ATC code), Additional info detail:Nitroimidazole derivative]	https://pubchem.ncbi.nlm.nih.gov/compound/28061	0.3025623204085115	-0.6101921405699177	101.61829671036396	108.75063978772044	860	773	0.004830752072545	0.00420258884939	0.00951082127478833	0.01099412554563333	105.1844682490422	-7.132343077356481	816.5	0.01025247341021083
Prestw-8	Amprolium hydrochloride	[Therapeutic class:Infectiology, Metabolism, Therapeutic effect:Anticoccidial, Antiparasitic, Target type:Carrier, Target names:Thiamine carrier, Side effect:Weight gain, Thiamine deficiency, Additional info type:Veterinary use, Additional info detail:Poultry]	https://pubchem.ncbi.nlm.nih.gov/compound/8732	1.1621786325971797	1.294490303379593	97.56587153585728	112.68277872210726	936	1075	0.00463810702786	0.00435454347947	0.01051283037911333	0.01238142481694333	105.12432512898226	-15.116907186249975	1005.5	0.01144712759802833
Prestw-179	Phenformin hydrochloride	[Therapeutic class:Endocrinology, Therapeutic effect:Antidiabetic, Target type:Enzyme, Target names:5-AMP activated protein kinase, Side effect:Anorexia, Nausea, Diarrhoea, Taste alteration, Weight loss, Hypersensitivity reactions, Additional info type:Chemical classification (according ATC code), Additional info detail:Biguanide]	https://pubchem.ncbi.nlm.nih.gov/compound/13266	-0.02544916713716451	0.1844766936606728	97.67286060514957	371.1506336104867	831	899	0.004643193096855	0.01434284448624999	0.01004361547530166	0.0111187406971	234.41174710781814	-273.4777730053371	865	0.01058117808620083
Prestw-291	Dantrolene sodium salt	[Therapeutic class:Neuromuscular, Therapeutic effect:Muscle relaxant, Target type:Ionotropic receptor, Target names:Ryanodine 1 receptor, Side effect:Epigastric misery, Nausea, Diarrhoea, Drowsiness, Dizziness, Confusion, Hypersensitivity reactions, Urinary troubles, Urine coloration, Additional info type:?, Additional info detail:?]	https://pubchem.ncbi.nlm.nih.gov/compound/32731	-2.434636989455406	0.3989111409927369	109.161429752764	91.26169960658166	618	933	0.00518933912583833	0.00352674156116833	0.01017522462644333	0.01167823855454833	100.21156467967282	17.899730146182335	775.5	0.01092673159049583
Prestw-56	Sulpiride	[Therapeutic class:Central Nervous System, Therapeutic effect:Antidepressant, Antiemetic, Antipsychotic, Target type:GPCR, Target names:Dopaminergic D2 receptor, Side effect:Dyskinesia, Extrapyramidal syndrome, Sedation, Somnolence, Amenorrhoea, Galactorrhoea, Gynecomastia, Weight gain, Arrhythmia, Orthostatic hypotension, Additional info type:Chemical classification (according ATC code), Additio…	https://pubchem.ncbi.nlm.nih.gov/compound/5355	-1.60895290011629	-0.7237162597457164	107.04827992457872	103.45295493698076	691	755	0.00508888376255666	0.0039978636972	0.00972635508516333	0.011116197487965	105.25061743077974	3.5953249875979623	723	0.010421276286564165
Prestw-46	Naphazoline hydrochloride	[Therapeutic class:Cardiovascular, Therapeutic effect:Nasal Decongestant, Vasoconstrictor, Target type:GPCR, Target names:Adrenergic receptors, Side effect:Palpitations, Tachycardia, Glaucoma, Mouth dryness, Nausea, Thrombosis, Headache, Seizure, Anxiety, Hallucinations, Insomnia, Urinary troubles, Sweat, Pruritus, Hypertension, Additional info type:Therapeutic classification (according ATC code)…	https://pubchem.ncbi.nlm.nih.gov/compound/11079	0.08765824236134445	1.7485867800827877	103.6511918799312	95.04575576734196	841	1147	0.00492739227289833	0.003672973640885	0.009969863497345	0.01328361422445	99.34847382363658	8.605436112589246	994	0.0116267388608975
Prestw-259	Ethacrynic acid	[Therapeutic class:Metabolism, Therapeutic effect:Diuretic, Target type:Carrier, Target names:Solute carrier family 12 member 1, Side effect:Confusion, Fatigue, Headache, Dizziness, Hypersensitivity reactions, Blurred vision, Tinnitus, Anorexia, Diarrhoea, Epigastric misery, Nausea, Haematuria, Additional info type:Therapeutic classification (according ATC code), Chemical classification (accordin…	https://pubchem.ncbi.nlm.nih.gov/compound/3278	-2.163179206658984	-0.08041291774952404	98.3415743277764	96.9377878643591	642	857	0.00467498255117666	0.00374608983596333	0.01007604094533	0.01243546713765166	97.63968109606775	1.4037864634173047	749.5	0.01125575404149083
Prestw-55	Acetohexamide	[Therapeutic class:Endocrinology, Therapeutic effect:Antidiabetic, Target type:Transmembrane receptor, Target names:Sulfonylurea receptor K-ATP channel, Side effect:Hypoglycemia, Weight gain, Urinary troubles, Urine coloration, Dizziness, Drowsiness, Nausea, Epigastric misery, Headache, Tachycardia, Additional info type:Chemical classification (according ATC code), Additional info detail:Sulfonam…	https://pubchem.ncbi.nlm.nih.gov/compound/1989	0.12159046521089714	-0.635419722608984	128.9153348942324	105.4601513672328	844	769	0.006128404444705	0.004075430333615	0.00902443984522666	0.0115993997703	117.1877431307326	23.45518352699959	806.5	0.010311919807763331
Prestw-10	Sulfaguanidine	[Therapeutic class:Infectiology, Metabolism, Therapeutic effect:Antibacterial, Target type:Enzyme, Target names:Folic acid synthesis, Side effect:Diarrhoea, Hypersensitivity reactions, Nephrotoxicity, Hepatic enzyme levels elevated, Photosensitization, Nausea, Additional info type:Chemical classification (according ATC code), Additional info detail:Sulfonamide]	https://pubchem.ncbi.nlm.nih.gov/compound/5324	0.7436812174526966	0.36106976793413736	104.61415309302842	94.3053971279258	899	927	0.00497316972663	0.00364436302334166	0.01018158245521666	0.01208768862609166	99.45977511047711	10.30875596510262	913	0.01113463554065416
Prestw-116	Naltrexone hydrochloride dihydrate	[Therapeutic class:Central Nervous System, Therapeutic effect:Analgesic, Target type:GPCR, Target names:Opioid receptors, Side effect:Nausea, Headache, Insomnia, Anxiety, Asthenia, Erectile dysfunction, Sweat, Additional info type:?, Additional info detail:?]	https://pubchem.ncbi.nlm.nih.gov/compound/5360515	0.6645060308037403	-0.26331288753275517	97.61936811119504	114.64061556672482	892	828	0.00464065015936833	0.00443020265083833	0.01072009897325166	0.01126052268470666	106.12999183895994	-17.021247455529775	860	0.01099031082897916
Prestw-154	Josamycin	[Therapeutic class:Infectiology, Metabolism, Therapeutic effect:Antibacterial, Target type:Ribosome, Target names:30S unit, Side effect:Nausea, Diarrhoea, Epigastric misery, Rash, Hypersensitivity reactions, Hepatic enzyme levels elevated, Additional info type:Chemical classification (according ATC code), Additional info detail:Macrolide]	https://pubchem.ncbi.nlm.nih.gov/compound/44134787	0.9472745545500126	-0.9570713936070804	108.653196777093	124.67661579302472	917	718	0.00516517863919333	0.00481803653141	0.00968121349190833	0.01035324647091166	116.66490628505886	-16.023419015931722	817.5	0.010017229981409994
Prestw-155	Paclitaxel	[Therapeutic class:Oncology, Therapeutic effect:Antineoplastic, Target type:Protein, Target names:Tubuline, Side effect:Vomiting, Diarrhoea, Hair loss, Bone marrow suppression, Hypotension, Arthralgia, Myalgia, Peripheral neuropathy, Cystitis, Additional info type:Chemical classification (according ATC code), Additional info detail:Taxane]	https://pubchem.ncbi.nlm.nih.gov/compound/4666	-7.02679781509487	-4.072677775431776	176.42102033383205	165.54447293833627	212	224	0.00838673976249833	0.00639734494810166	0.0159266043144	0.01641552887546666	170.98274663608416	10.876547395495777	218	0.01617106659493333
Prestw-1314	Pioglitazone	[Therapeutic class:Endocrinology, Metabolism, Therapeutic effect:?, Target type:Nuclear receptor, Target names:Peroxisome proliferator-activated gamma receptor, Side effect:Upper respiratory tract infection, Blurred vision, Bone weakness, Weight gain, Additional info type:Chemical classification (according ATC code), Additional info detail:Thiazolidinedione]	https://pubchem.ncbi.nlm.nih.gov/compound/4829	3.31121941306885	1.275569616850293	100.02674747138474	105.73983861526382	1126	1072	0.00475509266834666	0.00408623864253333	0.01017713197506333	0.01160130758458833	102.88329304332427	-5.713091143879083	1099	0.010889219779825831
Prestw-181	Ampyrone	[Therapeutic class:Central Nervous System, Metabolism, Therapeutic effect:Analgesic, Anticoagulant, Anti-inflammatory, Antipyretic, Target type:?, Target names:?, Side effect:Anaphylactic shock, Agranulocytosis, Rash, Neutropenia, Thrombopenia, Additional info type:?, Additional info detail:?]	https://pubchem.ncbi.nlm.nih.gov/compound/2151	4.985209073646783	1.231421348281927	103.97218276030844	101.41285613284204	1274	1065	0.00494265160523166	0.00391902557263666	0.00998385110869833	0.01096424328474833	102.69251944657523	2.5593266274664046	1169.5	0.010474047196723329
Prestw-241	Mexiletine hydrochloride	[Therapeutic class:Cardiovascular, Neuromuscular, Therapeutic effect:Antiarrhythmic, Local anesthetic, Target type:Ionotropic receptor, Target names:Voltage-gated Na+ channel, Side effect:Dizziness, Dyspepsia, Drowsiness, Blurred vision, Palpitations, Nausea, Rash, Tremor, Paresthesia, Ataxia, Additional info type:Therapeutic classification (according ATC code), Additional info detail:Antiarrhyth…	https://pubchem.ncbi.nlm.nih.gov/compound/21467	5.2905990792927575	1.1557386021647278	114.4442924870119	91.3110521631874	1301	1053	0.00544047697137	0.00352864875458333	0.01056369386303	0.011523740598945	102.87767232509964	23.133240323824495	1177	0.011043717230987501
Prestw-100	Nocodazole	[Therapeutic class:Oncology, Therapeutic effect:Antineoplastic, Target type:Protein, Target names:Tubuline, Side effect:Diarrhoea, Skin dryness, Additional info type:?, Additional info detail:?]	https://pubchem.ncbi.nlm.nih.gov/compound/4122	-7.15121596554323	-3.8330157460606458	216.4370774693466	189.28535015594292	201	262	0.01028903154656	0.007314793765545	0.01242847375881666	0.01556293076525	202.86121381264476	27.151727313403683	231.5	0.01399570226203333
Prestw-258	Antazoline hydrochloride	[Therapeutic class:Allergology, Central Nervous System, Therapeutic effect:Antihistaminic, Sedative, Target type:GPCR, Target names:Histaminergic H1 receptor, Side effect:Mucosal irritation, Hypersensitivity reactions, Rash, Arrhythmia, Hypertension, Nausea, Sweat, Additional info type:?, Additional info detail:?]	https://pubchem.ncbi.nlm.nih.gov/compound/17275	0.6645060308037403	1.2629558258307598	121.59956719496374	111.35013216703358	892	1070	0.00578062593316166	0.00430304432908833	0.010750616784195	0.01064189632112	116.47484968099866	10.249435027930161	981	0.0106962565526575
Prestw-6	Isoflupredone acetate	[Therapeutic class:Endocrinology, Therapeutic effect:Anti-inflammatory, Target type:?, Target names:?, Side effect:?, Additional info type:?, Additional info detail:?]	https://pubchem.ncbi.nlm.nih.gov/compound/499988	6.0597294638826185	3.0730348371337715	68.93139202975782	81.75218154422275	1369	1357	0.00327687508737	0.00315925319834166	0.01151166072425	0.01173736678903333	75.34178678699028	-12.820789514464934	1363	0.011624513756641666
Prestw-160	Gentamicine sulfate	[Therapeutic class:Infectiology, Metabolism, Therapeutic effect:Antibacterial, Target type:Ribosome, Target names:30S unit, Side effect:Nephrotoxicity, Ototoxicity, Dizziness, Ataxia, Tinnitus, Confusion, Headache, Dyspnea, Hypersensitivity reactions, Additional info type:Chemical classification (according ATC code), Additional info detail:Aminoside]	https://pubchem.ncbi.nlm.nih.gov/compound/44134731	1.3092182649452413	0.7710179760689658	98.94342794294904	109.63907618005292	949	992	0.004703593595575	0.004236921823275	0.01079766549325333	0.01154853659682166	104.29125206150098	-10.695648237103882	970.5	0.011173101045037496
Prestw-263	Doxepin hydrochloride	[Therapeutic class:Allergology, Central Nervous System, Therapeutic effect:Anticonvulsant, Antidepressant, Antipruritic, Antispastic, Muscle relaxant, Target type:Carrier, Target names:Monoamines reuptake, Side effect:Mouth dryness, Constipation, Blurred vision, Orthostatic hypotension, Drowsiness, Suicide, Weight gain, Hot flushes, Additional info type:?, Additional info detail:?]	https://pubchem.ncbi.nlm.nih.gov/compound/14675	4.781615736549467	5.375051698198577	163.98288125915604	136.06170070716286	1256	1722	0.00779545287757	0.00525800480196833	0.01145761832594833	0.01210676230643666	150.02229098315945	27.92118055199319	1489	0.011782190316192495
Prestw-99	Mianserine hydrochloride	[Therapeutic class:Cardiovascular, Therapeutic effect:Antidepressant, Anxiolytic, Target type:GPCR, Target names:Catecholaminergic receptors, Side effect:Somnolence, Weight gain, Hepatic enzyme levels elevated, Oedema, Suicide, Additional info type:?, Additional info detail:?]	https://pubchem.ncbi.nlm.nih.gov/compound/68551	-3.158524410245863	-0.7174093642359498	78.98890003200059	88.76092439039104	554	756	0.00375499102907833	0.00343010093395999	0.01141692752328666	0.01182319891327833	83.8749122111958	-9.772024358390453	655	0.011620063218282496
Prestw-101	R(-) Apomorphine hydrochloride hemihydrate	[Therapeutic class:Central Nervous System, Therapeutic effect:Antiparkinsonian, Emetic, Target type:GPCR, Target names:Dopaminergic D1 / D2 receptors, Side effect:Nausea, Orthostatic hypotension, Fatigue, Sweat, Pruritus, Confusion, Additional info type:?, Additional info detail:?]	https://pubchem.ncbi.nlm.nih.gov/compound/17856959	-7.0041763331951685	-2.224757391070165	135.8566249332602	138.08535434929215	214	517	0.006458380958066	0.00533620741528666	0.01424200832842	0.01202919551481666	136.97098964127616	-2.228729416031939	365.5	0.01313560192161833
Prestw-278	Cinnarizine	[Therapeutic class:Allergology, Central Nervous System, Therapeutic effect:Antihistaminic, Antivertigo, Sedative, Vasodilator, Target type:GPCR, Target names:Histaminergic H1 receptor, Side effect:Drowsiness, Epigastric misery, Headache, Mouth dryness, Sweat, Weight gain, Hypersensitivity reactions, Depression, Additional info type:?, Additional info detail:?]	https://pubchem.ncbi.nlm.nih.gov/compound/2761	4.668508327050958	1.81796263069022	124.3279431495658	116.02262271159202	1246	1158	0.00591032804610833	0.00448360930507166	0.01106851334528166	0.01143918015683333	120.1752829305789	8.305320437973776	1202	0.011253846751057495
Prestw-156	Ivermectin	[Therapeutic class:Infectiology, Metabolism, Therapeutic effect:Antihelmintic, Antiparasitic, Target type:Ionotropic receptor, Target names:Glutamate receptors, Side effect:Diarrhoea, Nausea, Dizziness, Headache, Pruritus, Rash, Tachycardia, Orthostatic hypotension, Eosinophilia, Anemia, Additional info type:?, Additional info detail:?]	https://pubchem.ncbi.nlm.nih.gov/compound/4330618	-6.416017803802921	-4.741208699467035	111.1007132620976	131.55372002324376	266	118	0.00528152919529666	0.00508379718909833	0.00933025647343383	0.00584802015994868	121.32721664267068	-20.453006761146156	192	0.007589138316691255
Prestw-38	Hexamethonium dibromide dihydrate	[Therapeutic class:Cardiovascular, Neuromuscular, Therapeutic effect:Antihypertensive, Target type:Ionotropic receptor, Target names:Nicotinic receptors, Side effect:Orthostatic hypotension, Erectile dysfunction, Urinary troubles, Constipation, Glaucoma, Blurred vision, Mouth dryness, Additional info type:?, Additional info detail:?]	https://pubchem.ncbi.nlm.nih.gov/compound/6419940	1.4336364153936012	-0.13086808182765677	112.0235414317983	113.9331582969928	960	849	0.00532539879592666	0.00440286348263666	0.009774675165935	0.01108059325875666	112.97834986439554	-1.9096168651945078	904.5	0.01042763421234583
Prestw-255	Niflumic acid	[Therapeutic class:Central Nervous System, Metabolism, Therapeutic effect:Analgesic, Anti-inflammatory, Antipyretic, Target type:Enzyme, Target names:Cyclooxygenase, Side effect:Gastrointestinal ulceration, Hypertension, Oedema, Hypersensitivity reactions, Photosensitization, Nephrotoxicity, Additional info type:Therapeutic classification (according ATC code), Additional info detail:NSAID]	https://pubchem.ncbi.nlm.nih.gov/compound/4488	-0.1046243537861208	-0.7111024687261832	109.79002267646028	112.81439323810424	824	757	0.00521922130913833	0.00435962962607499	0.01055542856921166	0.01074298742847	111.30220795728226	-3.0243705616439627	790.5	0.01064920799884083
Prestw-261	Ethisterone	[Therapeutic class:Endocrinology, Therapeutic effect:Contraceptive, Target type:?, Target names:?, Side effect:Drowsiness, Insomnia, Diarrhoea, Hepatic enzyme levels elevated, Weight gain, Menstrual disturbances, Acne, Galactorrhoea, Additional info type:?, Additional info detail:?]	https://pubchem.ncbi.nlm.nih.gov/compound/3288	1.1961108554467323	5.892217129999438	94.23565584298962	88.77737658147217	939	1804	0.00447979453019833	0.0034307367168383302	0.00957312900574333	0.01303819861884333	91.50651621223089	5.458279261517447	1371.5	0.01130566381229333
Prestw-290	Sulfinpyrazone	[Therapeutic class:Hematology, Metabolism, Therapeutic effect:Antiplatelet, Uricosuric, Target type:Transmembrane protein, Target names:Canalicular multispecific organic anion transporter 1, Side effect:Nausea, Diarrhoea, Rash, Hepatotoxicity, Kidney stone, Additional info type:Mechanism, Additional info detail:Increasing uric acid excretion]	https://pubchem.ncbi.nlm.nih.gov/compound/5342	-1.507156231567632	1.3197178854186593	120.690112352763	112.5676083638305	700	1079	0.00573739207660166	0.0043500928053	0.00976640994972333	0.0119331907481	116.62886035829675	8.122503988932493	889.5	0.010849800348911665
Prestw-271	Vincamine	[Therapeutic class:Central Nervous System, Therapeutic effect:CNS Stimulant, Vasodilator, Target type:?, Target names:?, Side effect:Dizziness, Headache, Epigastric misery, Drowsiness, Additional info type:?, Additional info detail:?]	https://pubchem.ncbi.nlm.nih.gov/compound/5668	5.279288338342907	1.8242695261999864	103.57095028203469	101.24832819724958	1300	1159	0.00492357773085333	0.00391266751103	0.009981307899575	0.01164009053416666	102.40963923964213	2.3226220847851096	1229.5	0.01081069921687083
Prestw-98	Acetylsalicylsalicylic acid	[Therapeutic class:Central Nervous System, Metabolism, Therapeutic effect:Analgesic, Anticoagulant, Anti-inflammatory, Antipyretic, Target type:Enzyme, Target names:Cyclooxygenases, Side effect:?, Additional info type:?, Additional info detail:?]	https://pubchem.ncbi.nlm.nih.gov/compound/10745	1.7616479029392773	0.37368355895367056	100.93620557871338	111.99177263929684	989	929	0.004798326680125	0.00432784005534166	0.009695200870425	0.01115943126690166	106.46398910900511	-11.055567060583456	959	0.010427316068663331
Prestw-60	Tolazoline hydrochloride	[Therapeutic class:Cardiovascular, Therapeutic effect:Vasodilator, Target type:GPCR, Target names:Monoamines receptors, Side effect:Gastrointestinal ulceration, Hypotension, Kidney deficiency, Thrombopenia, Additional info type:Chemical classification (according ATC code), Additional info detail:Imidazoline derivative]	https://pubchem.ncbi.nlm.nih.gov/compound/6048	0.23469787470940612	-0.3453025291597209	108.49271194871856	109.37583710633628	854	815	0.00515754947749333	0.00422674914201	0.01020383516635666	0.01030556190137833	108.93427452752742	-0.8831251576177124	834.5	0.010254698533867495
Prestw-283	Homochlorcyclizine dihydrochloride	[Therapeutic class:Allergology, Central Nervous System, Therapeutic effect:Antihistaminic, Sedative, Target type:GPCR, Target names:Histaminergic H1 receptor, Side effect:Drowsiness, Dizziness, Motor incoordination, Headache, Mouth dryness, Blurred vision, Urinary troubles, Constipation, Epigastric misery, Additional info type:?, Additional info detail:?]	https://pubchem.ncbi.nlm.nih.gov/compound/656590	-9.311567486964751	-4.62137768478147	214.3974797186411	186.784575943696	10	137	0.0101920727174875	0.00721815317713333	0.00564965303055125	0.00814958939251923	200.59102783116856	27.612903774945096	73.5	0.00689962121153524
Prestw-274	Prednisolone	[Therapeutic class:Endocrinology, Immunology, Therapeutic effect:Anti-inflammatory, Immunosuppressant, Target type:Nuclear receptor, Target names:Glucocorticoid receptor, Side effect:Hypokalemia, Hypertension, Euphoria, Insomnia, Menstrual disturbances, Muscular atrophy, Gastrointestinal ulceration, Acne, Additional info type:Chemical classification (according ATC code), Additional info detail:Gl…	https://pubchem.ncbi.nlm.nih.gov/compound/4894	3.899377942461097	5.8102274883724725	79.45700159692673	78.7907479907613	1178	1791	0.003777243740235	0.003044810766975	0.01105516147800333	0.01270186396625166	79.12387479384401	0.6662536061654265	1484.5	0.011878512722127494
Prestw-25	Thiamphenicol	[Therapeutic class:Infectiology, Metabolism, Therapeutic effect:Antibacterial, Target type:Ribosome, Target names:50S unit, Side effect:Anemia, Thrombopenia, Additional info type:Chemical classification (according ATC code), Additional info detail:Amphenicol]	https://pubchem.ncbi.nlm.nih.gov/compound/5433	3.910688683410948	1.4584695866335242	113.70870314740704	98.0072003666419	1179	1101	0.00540550836983	0.00378741649911	0.00958266621456166	0.01093499672907833	105.85795175702447	15.70150278076514	1140	0.010258831471819996
Prestw-79	Diphemanil methylsulfate	[Therapeutic class:Gastroenterology, Therapeutic effect:Antispastic, Antiulcer, Target type:GPCR, Target names:Muscarinic receptors, Side effect:Constipation, Arrhythmia, Bradycardia, Hypotension, Dizziness, Blurred vision, Additional info type:Chemical classification (according ATC code), Additional info detail:Synthetic anticholinergic, quaternary ammonium compound]	https://pubchem.ncbi.nlm.nih.gov/compound/6126	0.3478052842079151	1.0359075874791626	113.46796855815876	90.93264775207656	864	1034	0.00539406427803166	0.00351402559317666	0.01034943142439833	0.01120520809977333	102.20030815511765	22.535320806082197	949	0.010777319762085829
Prestw-198	Salbutamol	[Therapeutic class:Neuromuscular, Respiratory, Therapeutic effect:Bronchodilator, Tocolytic, Target type:GPCR, Target names:Adrenergic beta-2 receptor, Side effect:Headache, Tremor, Tachycardia, Palpitations, Mucosal irritation, Additional info type:?, Additional info detail:?]	https://pubchem.ncbi.nlm.nih.gov/compound/2083	0.2912515794586606	0.8656214087154647	123.3248644027008	91.59074543617407	859	1007	0.005862643476575	0.00353945729633166	0.01042636251077833	0.01089303443828833	107.45780491943744	31.734118966526722	933	0.01065969847453333
Prestw-317	Guanethidine sulfate	[Therapeutic class:Central Nervous System, Diagnostic, Therapeutic effect:Antihypertensive, Local anesthetic, Target type:Carrier, Target names:Noradrenaline uptake, Side effect:Orthostatic hypotension, Oedema, Diarrhoea, Nasal congestion, Erectile dysfunction, Additional info type:Chemical classification (according ATC code), Additional info detail:Guanidine derivative]	https://pubchem.ncbi.nlm.nih.gov/compound/65328	1.1848001144968816	0.6511869613834006	106.21906994547244	92.82467382405186	938	973	0.00504946460326333	0.00358714155542166	0.010355153741935	0.01137305765103166	99.52187188476215	13.394396121420584	955.5	0.01086410569648333
Prestw-190	Tolbutamide	[Therapeutic class:Endocrinology, Therapeutic effect:Antidiabetic, Target type:Transmembrane receptor, Target names:Sulfonylurea receptor K-ATP channel, Side effect:Nausea, Epigastric misery, Taste alteration, Pruritus, Photosensitization, Antabuse effect, Headache, Syndrome of inappropriate antidiuretic hormone secretion, Additional info type:Chemical classification (according ATC code), Additio…	https://pubchem.ncbi.nlm.nih.gov/compound/5505	-0.8285117745765782	0.7710179760689658	95.27885702136682	100.65604329411286	760	992	0.00452938644836333	0.00388977909460833	0.010268686067625	0.01318061607888333	97.96745015773985	-5.377186272746044	876	0.011724651073254166
Prestw-168	Nitrofurantoin	[Therapeutic class:Infectiology, Therapeutic effect:Antibacterial, Target type:DNA, Target names:?, Side effect:Nausea, Diarrhoea, Dizziness, Hypersensitivity reactions, Pruritus, Cough, Additional info type:Chemical classification (according ATC code), Additional info detail:Nitrofuran derivative]	https://pubchem.ncbi.nlm.nih.gov/compound/4509	1.4449471563434522	0.1907835891704394	100.02674828771056	85.2236450705876	961	900	0.00475509270715333	0.00329340536457666	0.00952226559941166	0.01167569480213333	92.62519667914907	14.803103217122967	930.5	0.010598980200772495
Prestw-226	Griseofulvin	[Therapeutic class:Infectiology, Metabolism, Therapeutic effect:Antifungal, Anti-inflammatory, Target type:Protein, Target names:Microtubule, Side effect:Headache, Antabuse effect, Anorexia, Nausea, Diarrhoea, Taste alteration, Peripheral neuropathy, Additional info type:?, Additional info detail:?]	https://pubchem.ncbi.nlm.nih.gov/compound/3512	-1.0094836297741925	-1.934640197620902	109.83014429175182	103.32133037926134	744	563	0.00522112861896833	0.00399277716254	0.01235917222221666	0.01146461193761333	106.57573733550657	6.508813912490481	653.5	0.011911892079914995
Prestw-231	Etodolac	[Therapeutic class:Central Nervous System, Hematology, Therapeutic effect:Analgesic, Anti-inflammatory, Antiplatelet, Antipyretic, Target type:Enzyme, Target names:Cyclooxygenase, Side effect:Gastrointestinal ulceration, Nausea, Oedema, Hypertension, Hypersensitivity reactions, Headache, Hyperkalemia, Nephrotoxicity, Additional info type:Therapeutic classification (according ATC code), Chemical c…	https://pubchem.ncbi.nlm.nih.gov/compound/3308	-1.201766225921658	1.3638661539870254	104.46703261299108	104.63752775577468	727	1086	0.00496617588214666	0.00404364064645999	0.01047341129741666	0.010051880885525	104.55228018438288	-0.1704951427836079	906.5	0.01026264609147083
Prestw-215	Mefexamide hydrochloride	[Therapeutic class:Central Nervous System, Therapeutic effect:CNS Stimulant, Target type:?, Target names:?, Side effect:Insomnia, Additional info type:?, Additional info detail:?]	https://pubchem.ncbi.nlm.nih.gov/compound/3083802	1.659851234390619	1.0989765425768283	99.14403765174276	106.92442147578018	980	1044	0.00471313022232333	0.00413201597984833	0.010400295257565	0.01070038943241333	103.03422956376147	-7.780383824037415	1012	0.010550342344989165
Prestw-201	Ranitidine hydrochloride	[Therapeutic class:Gastroenterology, Therapeutic effect:Antiulcer, Target type:GPCR, Target names:Histaminergic H2 receptor, Side effect:Hypersensitivity reactions, Asthenia, Nausea, Constipation, Hepatic enzyme levels elevated, Rash, Additional info type:?, Additional info detail:?]	https://pubchem.ncbi.nlm.nih.gov/compound/47909	-2.050071797160475	2.7198486885868425	109.33529035761566	111.2843143652332	652	1301	0.00519760414802833	0.00430050084832833	0.00996414145145166	0.01204063976180833	110.30980236142443	-1.9490240076175382	976.5	0.011002390606629995
Prestw-14	Sulfacetamide sodic hydrate	[Therapeutic class:Dermatology, Infectiology, Metabolism, Therapeutic effect:Antibacterial, Antipsoriatic, Target type:Enzyme, Target names:Folic acid synthesis, Side effect:Erythema, Pruritus, Oedema, Additional info type:Chemical classification (according ATC code), Additional info detail:Sulfonamide]	https://pubchem.ncbi.nlm.nih.gov/compound/6419954	0.11027972426104624	0.4304456185415699	102.9557249719086	111.94241506185176	843	938	0.00489433101999333	0.0043259326679	0.010198112965255	0.01166361500508	107.44907001688017	-8.986690089943167	890.5	0.010930863985167499
Prestw-230	Phentolamine hydrochloride	[Therapeutic class:Cardiovascular, Therapeutic effect:Antihypertensive, Vasodilator, Target type:GPCR, Target names:Adrenergic Alpha receptors, Side effect:Orthostatic hypotension, Tachycardia, Hypotension, Dizziness, Nausea, Diarrhoea, Epigastric misery, Facial flushing, Hypoglycemia, Additional info type:Chemical classification (according ATC code), Additional info detail:Imidazoline derivative]	https://pubchem.ncbi.nlm.nih.gov/compound/5702144	-3.8937225719861712	-0.591271454040618	121.4792047981015	114.09768824086086	489	776	0.00577490412009333	0.00440922162185166	0.01073853690953833	0.01143027904131166	117.78844651948118	7.381516557240644	632.5	0.011084407975424995
Prestw-68	Isoxsuprine hydrochloride	[Therapeutic class:Cardiovascular, Therapeutic effect:Vasodilator, Target type:GPCR, Target names:Adrenergic Beta receptors, Side effect:Hypotension, Tachycardia, Dizziness, Nausea, Hypersensitivity reactions, Additional info type:?, Additional info detail:?]	https://pubchem.ncbi.nlm.nih.gov/compound/11368	-2.038761056210624	2.9658176134677396	133.6899793459717	113.91671313498364	653	1340	0.00635538250207833	0.00440222797139166	0.00937921204604166	0.01171956475203333	123.80334624047767	19.773266210988055	996.5	0.010549388399037494
Prestw-320	Fluphenazine dihydrochloride	[Therapeutic class:Central Nervous System, Therapeutic effect:Antipsychotic, Target type:GPCR, Target names:Dopaminergic receptors, Side effect:Dyskinesia, Sedation, Confusion, Hypotension, Galactorrhoea, Amenorrhoea, Erectile dysfunction, Hypersensitivity reactions, Extrapyramidal syndrome, Additional info type:Chemical classification (according ATC code), Additional info detail:Phenothiazine de…	https://pubchem.ncbi.nlm.nih.gov/compound/67356	-9.40205341456356	-5.1007017435237305	52.64143340791536	83.4467803193694	2	61	0.00250247959048	0.00322473972725333	5.95101853833e-4	0.003382416558447	68.04410686364238	-30.805346911454038	31.5	0.00198875920614
Prestw-23	Sulfadiazine	[Therapeutic class:Infectiology, Metabolism, Therapeutic effect:Antibacterial, Target type:Enzyme, Target names:Folic acid synthesis, Side effect:Nausea, Epigastric misery, Rash, Kidney stone, Hepatic enzyme levels elevated, Thrombopenia, Additional info type:Chemical classification (according ATC code), Additional info detail:Intermediate-acting sulfonamide]	https://pubchem.ncbi.nlm.nih.gov/compound/5215	0.23469787470940612	0.6322662748541008	102.30038457681658	85.07558037182802	854	970	0.00486317730974333	0.00328768351270333	0.01004679438968	0.01206861498456666	93.6879824743223	17.22480420498856	912	0.011057704687123329
Prestw-138	Terfenadine	[Therapeutic class:Allergology, Therapeutic effect:Antihistaminic, Antipruritic, Target type:GPCR, Target names:Histaminergic H1 receptor, Side effect:Anxiety, Palpitations, Insomnia, Erythema, Galactorrhoea, Additional info type:Pharmacokinetics, Additional info detail:Prodrug of Fexofenadine (Prestw-1102)]	https://pubchem.ncbi.nlm.nih.gov/compound/5405	-9.356810450764154	-5.409739623502293	63.07342233544253	82.09110571765657	6	12	0.002998397685585	0.00317235067487	6.027313647795e-4	3.692683298142e-4	72.58226402654955	-19.017683382214045	9	4.8599984729685e-4
Prestw-11	Meticrane	[Therapeutic class:Metabolism, Therapeutic effect:Antihypertensive, Diuretic, Target type:Enzyme, Target names:Carbonic anhydrase, Side effect:Hypokalemia, Additional info type:Therapeutic classification (according ATC code), Chemical classification (according ATC code), Additional info detail:Low-ceiling diuretic, Sulfonamide]	https://pubchem.ncbi.nlm.nih.gov/compound/4165	-0.16117805853537528	0.5691973197564348	120.58311920198229	97.85913064699952	819	960	0.00573230581358	0.00378169445320833	0.01139467473453333	0.01090002789472833	109.22112492449091	22.723988554982768	889.5	0.01114735131463083
Prestw-162	Pentylenetetrazole	[Therapeutic class:Central Nervous System, Respiratory, Therapeutic effect:Analeptic, CNS Stimulant, Target type:Ionotropic receptor, Target names:GABA receptors, Side effect:Seizure, Additional info type:?, Additional info detail:?]	https://pubchem.ncbi.nlm.nih.gov/compound/5917	3.5148127501661666	2.032397078022284	95.78707775267726	102.71259529336234	1144	1192	0.00455354635293333	0.00396925304085	0.01082754794817833	0.010895577375775	99.24983652301981	-6.925517540685078	1168	0.010861562661976666
Prestw-279	Methylprednisolone, 6-alpha	[Therapeutic class:Endocrinology, Therapeutic effect:Anti-inflammatory, Immunosuppressant, Target type:Nuclear receptor, Target names:Glucocorticoid receptor, Side effect:Hypokalemia, Hypertension, Euphoria, Insomnia, Menstrual disturbances, Muscular atrophy, Gastrointestinal ulceration, Acne, Additional info type:Chemical classification (according ATC code), Additional info detail:Glucocorticoid]	https://pubchem.ncbi.nlm.nih.gov/compound/4159	6.806238366572778	4.668679401104719	60.23806792336247	78.47814832725089	1435	1610	0.00286361000811	0.00303273058185833	0.01044480052465833	0.01160130739057333	69.35810812530669	-18.24008040388842	1522.5	0.01102305395761583
Prestw-216	Tiapride hydrochloride	[Therapeutic class:Central Nervous System, Therapeutic effect:Antiemetic, Antipsychotic, Anxiolytic, Sedative, Target type:GPCR, Target names:Dopaminergic receptors, Side effect:Asthenia, Fatigue, Extrapyramidal syndrome, Headache, Vertigo, Somnolence, Insomnia, Weight gain, Amenorrhoea, Galactorrhoea, Gynecomastia, Additional info type:Chemical classification (according ATC code), Additional inf…	https://pubchem.ncbi.nlm.nih.gov/compound/5702214	1.1508678916473287	0.02680430591650801	114.35067348005676	104.25912334475026	935	874	0.005436026491225	0.00402901748505666	0.01045115874148833	0.01159049881000666	109.3048984124035	10.091550135306491	904.5	0.011020828775747494
Prestw-134	Diltiazem hydrochloride	[Therapeutic class:Cardiovascular, Hematology, Metabolism, Therapeutic effect:Antianginal, Antiarrhythmic, Antihypertensive, Antiplatelet, Diuretic, Vasodilator, Target type:Ion channel, Target names:Voltage-gated L-type Ca2+ channel, Side effect:Palpitations, Facial flushing, Constipation, Dyspepsia, Epigastric misery, Nausea, Erythema, Headache, Vertigo, Oedema, Additional info type:?, Addition…	https://pubchem.ncbi.nlm.nih.gov/compound/214464	4.736372772750063	2.4738797637059453	129.75792554752502	112.10694098912565	1252	1262	0.00616845969731666	0.00433229065189666	0.01048294819580333	0.0129428295574	120.93243326832533	17.650984558399372	1257	0.011712888876601666
Prestw-282	Fenoterol hydrobromide	[Therapeutic class:Neuromuscular, Respiratory, Therapeutic effect:Bronchodilator, Tocolytic, Target type:GPCR, Target names:Adrenergic beta-2 receptor, Side effect:Tremor, Palpitations, Tachycardia, Headache, Vertigo, Mouth dryness, Additional info type:?, Additional info detail:?]	https://pubchem.ncbi.nlm.nih.gov/compound/5702161	2.9492757026736216	-1.0958230948219452	99.05041782853202	124.64370136918382	1094	696	0.004708679703375	0.0048167645776	0.01065906273045	0.01066287754414333	111.84705959885792	-25.593283540651797	895	0.010660970137296666
Prestw-111	Naloxone hydrochloride	[Therapeutic class:Central Nervous System, Therapeutic effect:Opioate antidote, Target type:GPCR, Target names:Opioid receptors, Side effect:Chills, Vomiting, Excitation, Anxiety, Hypertension, Additional info type:?, Additional info detail:?]	https://pubchem.ncbi.nlm.nih.gov/compound/18703312	1.8408230895882336	0.8467007221861649	102.09976997024351	100.90282816825749	996	1004	0.00485364045016333	0.00389931591537833	0.01013707680006833	0.01093245351997	101.5012990692505	1.1969418019860285	1000	0.010534765160019164
Prestw-252	Diphenidol hydrochloride	[Therapeutic class:Central Nervous System, Therapeutic effect:Antiemetic, Antivertigo, Target type:?, Target names:?, Side effect:Somnolence, Blurred vision, Dizziness, Mouth dryness, Headache, Epigastric misery, Fatigue, Confusion, Hallucinations, Dyspnea, Additional info type:?, Additional info detail:?]	https://pubchem.ncbi.nlm.nih.gov/compound/66266	7.111628372218751	1.8116557351804536	126.06660470567512	107.17121137085056	1462	1157	0.00599298090674	0.00414155299464833	0.01100175478496666	0.012728567468	116.61890803826284	18.89539333482456	1309.5	0.01186516112648333
Prestw-83	Edrophonium chloride	[Therapeutic class:Diagnostic, Neuromuscular, Therapeutic effect:Anti-fatigue, Target type:Enzyme, Target names:Cholinesterase, Side effect:Blurred vision, Nausea, Diarrhoea, Epigastric misery, Bradycardia, Sweat, Dizziness, Urinary troubles, Additional info type:?, Additional info detail:?]	https://pubchem.ncbi.nlm.nih.gov/compound/8307	4.272632393806177	3.0099658820361057	101.04320281098272	88.74447219926697	1211	1347	0.00480341313717333	0.00342946515107999	0.01135589143571666	0.01173673096732166	94.89383750512485	12.298730611715754	1279	0.011546311201519159
Prestw-108	Nomifensine maleate	[Therapeutic class:Central Nervous System, Therapeutic effect:Antidepressant, Target type:Carrier, Target names:Dopamine uptake, Side effect:Drowsiness, Anticholinergic effects, Additional info type:?, Additional info detail:?]	https://pubchem.ncbi.nlm.nih.gov/compound/324274	3.1302475578712357	-0.1876301414155561	108.81369793135156	108.1254444773799	1110	840	0.00517280857699666	0.00417842863437833	0.01031001253674166	0.01174563208283166	108.46957120436574	0.6882534539716545	975	0.011027822309786661
Prestw-161	Isoniazid	[Therapeutic class:Infectiology, Metabolism, Therapeutic effect:Antibacterial, Target type:?, Target names:?, Side effect:Vomiting, Epigastric misery, Fever, Fatigue, Euphoria, Insomnia, Optic nerve damage, Peripheral neuropathy, Thrombopenia, Hypersensitivity reactions, Additional info type:Chemical classification (according ATC code), Additional info detail:Hydrazide]	https://pubchem.ncbi.nlm.nih.gov/compound/3767	0.14421194711059895	2.3162073759617807	96.21506015125402	92.74241086050108	846	1237	0.00457389187067833	0.00358396256342666	0.01028458091119833	0.01221293963803333	94.47873550587755	3.4726492907529405	1041.5	0.01124876027461583
Prestw-284	Diethylcarbamazine citrate	[Therapeutic class:Infectiology, Metabolism, Therapeutic effect:Antihelmintic, Target type:Enzyme, Target names:Lipoxygenase, Side effect:Nausea, Headache, Vertigo, Somnolence, Additional info type:?, Additional info detail:?]	https://pubchem.ncbi.nlm.nih.gov/compound/15432	1.0490712230986707	-0.3326887381401877	102.82198353344124	89.25449614721467	926	817	0.00488797319121666	0.00344917465311833	0.01075506730315666	0.01036787005916095	96.03823984032795	13.567487386226574	871.5	0.010561468681158804
Prestw-253	Norethindrone	[Therapeutic class:Endocrinology, Therapeutic effect:Contraceptive, Target type:Nuclear receptor, Target names:Progesterone receptor, Side effect:Headache, Menstrual disturbances, Weight gain, Weight loss, Oedema, Nausea, Breast pain, Additional info type:?, Additional info detail:?]	https://pubchem.ncbi.nlm.nih.gov/compound/4536	-0.964240665974789	1.3449454674577257	87.4147339148451	92.10077741730956	748	1083	0.00415554010154	0.00355916710880666	0.01019239068652833	0.01211439189501666	89.75775566607733	-4.686043502464457	915.5	0.011153391290772495
Prestw-254	Nortriptyline hydrochloride	[Therapeutic class:Central Nervous System, Therapeutic effect:Antidepressant, CNS Stimulant, Target type:Carrier, Target names:Noradrenaline uptake, Side effect:Mouth dryness, Blurred vision, Tachycardia, Constipation, Urinary troubles, Arrhythmia, Orthostatic hypotension, Dizziness, Additional info type:?, Additional info detail:?]	https://pubchem.ncbi.nlm.nih.gov/compound/441358	-9.3002567460149	-4.58353631172287	32.49966911556795	120.54704855756351	11	143	0.0015449761413	0.00465845242918833	3.013656823895e-4	0.01233564779007216	76.52335883656573	-88.04737944199556	77	0.00631850673623083
Prestw-191	Midodrine hydrochloride	[Therapeutic class:Cardiovascular, Therapeutic effect:Antihypertensive, Target type:GPCR, Target names:Adrenergic alpha-1 receptor, Side effect:Bradycardia, Paresthesia, Headache, Fatigue, Excitation, Irritability, Nausea, Urinary troubles, Hot flushes, Pruritus, Hypertension, Insomnia, Mouth dryness, Additional info type:?, Additional info detail:?]	https://pubchem.ncbi.nlm.nih.gov/compound/18340	0.18945491091000252	3.489289940778366	112.54513630696964	94.60153857539945	850	1423	0.005350194483375	0.00365580719274999	0.00947903166526	0.01213346573058333	103.57333744118455	17.943597731570193	1136.5	0.010806248697921666
Prestw-314	Enalapril maleate	[Therapeutic class:Cardiovascular, Therapeutic effect:Antihypertensive, Target type:Enzyme, Target names:Angiotensin-converting enzyme, Side effect:Headache, Depression, Blurred vision, Dizziness, Hypotension, Cough, Dyspnea, Nausea, Diarrhoea, Taste alteration, Asthenia, Fatigue, Hypersensitivity reactions, Hyperkalemia, Additional info type:?, Additional info detail:?]	https://pubchem.ncbi.nlm.nih.gov/compound/53395224	0.6758167717535911	2.618938360430577	94.98461932649028	98.84627416068946	893	1285	0.00451539891461833	0.00381984189152666	0.00983443957132333	0.01128786158124833	96.91544674358987	-3.861654834199186	1089	0.01056115057628583
Prestw-170	Phenelzine sulfate	[Therapeutic class:Central Nervous System, Therapeutic effect:Antidepressant, Target type:Enzyme, Target names:Monoamine oxidase, Side effect:Dizziness, Headache, Drowsiness, Insomnia, Fatigue, Tremor, Constipation, Mouth dryness, Hepatic enzyme levels elevated, Weight gain, Orthostatic hypotension, Oedema, Additional info type:?, Additional info detail:?]	https://pubchem.ncbi.nlm.nih.gov/compound/61100	0.3364945432580642	-0.8435472744312816	98.67593690307238	110.0668451975944	863	736	0.00469087754997	0.00425345264375333	0.01031319145111666	0.01042699837126	104.37139105033339	-11.39090829452202	799.5	0.01037009491118833
Prestw-105	Danazol	[Therapeutic class:Endocrinology, Therapeutic effect:Anabolic, Antigonadotropin, Target type:Nuclear receptors, Target names:Estrogen receptor, Side effect:Acne, Weight gain, Menstrual disturbances, Pruritus, Anxiety, Headache, Hepatic enzyme levels elevated, Additional info type:?, Additional info detail:?]	https://pubchem.ncbi.nlm.nih.gov/compound/2949	6.998520962720243	1.508924750711657	109.18817885677628	512.6581059584377	1452	1109	0.0051906107304	0.01981129714598333	0.01028775982559	0.01203491798758	310.923142407607	-403.46992710166137	1280.5	0.011161338906585
Prestw-238	Lomefloxacin hydrochloride	[Therapeutic class:Infectiology, Metabolism, Therapeutic effect:Antibacterial, Target type:Enzyme, Target names:Topoisomerase II, Side effect:Diarrhoea, Nausea, Epigastric misery, Photosensitization, Tendinitis, Confusion, Headache, Hypersensitivity reactions, Additional info type:Chemical classification (according ATC code), Additional info detail:Fluoroquinolone]	https://pubchem.ncbi.nlm.nih.gov/compound/68624	0.17814416996015164	0.01419051489697483	105.470103196879	111.16914902783896	849	872	0.00501386006362666	0.00429605036818666	0.010144070566935	0.010234353210165	108.31962611235897	-5.69904583095996	860.5	0.010189211888550001
Prestw-287	Oxybutynin chloride	[Therapeutic class:Neuromuscular, Therapeutic effect:Antispastic, Target type:GPCR, Target names:Muscarinic M2 receptor, Side effect:Mouth dryness, Constipation, Blurred vision, Mydriasis, Tachycardia, Nausea, Urinary troubles, Excitation, Additional info type:?, Additional info detail:?]	https://pubchem.ncbi.nlm.nih.gov/compound/91505	2.236699022833015	1.830576421709753	146.04787437394927	126.91413988567328	1031	1160	0.00694285472855	0.00490450401169666	0.00987322318056666	0.011368607481305	136.48100712981127	19.13373448827599	1095.5	0.010620915330935829
Prestw-80	Trimethobenzamide hydrochloride	[Therapeutic class:Central Nervous System, Therapeutic effect:Antiemetic, Target type:GPCR, Target names:Dopaminergic D2 receptor, Side effect:Drowsiness, Blurred vision, Diarrhoea, Dizziness, Headache, Myalgia, Additional info type:?, Additional info detail:?]	https://pubchem.ncbi.nlm.nih.gov/compound/68385	2.2593205047327167	-0.8624679609605814	111.88979672820324	108.65192664136411	1033	733	0.00531904081193166	0.004198774152125	0.01033035817090666	0.01093436086859	110.27086168478368	3.2378700868391235	883	0.010632359519748329
Prestw-66	Minaprine dihydrochloride	[Therapeutic class:Central Nervous System, Therapeutic effect:Anti-Alzheimer, Antidepressant, Target type:Enzyme, Target names:Acetylcholine esterase, Side effect:Insomnia, Anxiety, Agranulocytosis, Seizure, Additional info type:?, Additional info detail:?]	https://pubchem.ncbi.nlm.nih.gov/compound/33254	0.3930482480073187	3.2811623889560693	106.83428872530804	93.28534923211708	868	1390	0.005078711003685	0.00360494401926833	0.00952099399487	0.0127800667348	100.05981897871257	13.548939493190957	1129	0.011150530364835001
Prestw-315	Minocycline hydrochloride	[Therapeutic class:Infectiology, Metabolism, Therapeutic effect:Antibacterial, Target type:Ribosome, Target names:30S unit, Side effect:Hypersensitivity reactions, Photosensitization, Tinnitus, Intracranial hypertension, Diarrhoea, Thrombopenia, Additional info type:Chemical classification (according ATC code), Additional info detail:Tetracycline]	https://pubchem.ncbi.nlm.nih.gov/compound/54706380	-1.4958454906177812	-0.23808530549368884	87.9229636253882	92.77531725089544	701	832	0.00417970043296666	0.00358523420679	0.00971109590804333	0.011083136157425	90.34914043814183	-4.852353625507234	766.5	0.010397116032734164
Prestw-236	Dilazep dihydrochloride	[Therapeutic class:Cardiovascular, Hematology, Therapeutic effect:Antiplatelet, Vasodilator, Target type:Carrier, Target names:Adenosine uptake, Side effect:Headache, Hypersensitivity reactions, Mouth ulcer, Additional info type:?, Additional info detail:?]	https://pubchem.ncbi.nlm.nih.gov/compound/6419915	-5.409361859266192	-1.6886712727400048	291.5072815208422	202.0853556346299	355	602	0.01385773477765	0.00780944060534166	0.01523486183335	0.01555975200608333	246.79631857773603	89.42192588621228	478.5	0.015397306919716665
Prestw-53	Triflupromazine hydrochloride	[Therapeutic class:Central Nervous System, Therapeutic effect:Antiemetic, Antipsychotic, Anxiolytic, Target type:GPCR, Target names:Dopaminergic receptors, Side effect:Blurred vision, Mouth dryness, Urinary troubles, Constipation, Orthostatic hypotension, Anorexia, Insomnia, Rash, Additional info type:New therapeutic use, Reference, Chemical classification (according ATC code), Additional info de…	https://pubchem.ncbi.nlm.nih.gov/compound/66069	-9.368121191714003	-5.239453444738595	83.21518662757958	176.56761165727096	5	39	0.003955901134755	0.00682332607295666	4.65400167741e-4	0.00420767532583983	129.89139914242526	-93.35242502969137	22	0.002336537746790415
Prestw-30	Antipyrine, 4-hydroxy	[Therapeutic class:Metabolism, Therapeutic effect:?, Target type:?, Target names:?, Side effect:Hypersensitivity reactions, Additional info type:Pharmacokinetics, Additional info detail:Active metabolite of Antipyrine (or Phenazone) Prestw-29]	https://pubchem.ncbi.nlm.nih.gov/compound/98889	0.5966415851046348	0.9728386323814968	104.49377437031696	97.61234376449312	886	1024	0.00496744713746	0.00377215755482666	0.00998512263563666	0.012113120329235	101.05305906740503	6.881430605823837	955	0.01104912148243583
Prestw-132	Loxapine succinate	[Therapeutic class:Central Nervous System, Therapeutic effect:Antipsychotic, Anxiolytic, Target type:GPCR, Target names:Dopaminergic receptors, Side effect:Sedation, Dyskinesia, Seizure, Orthostatic hypotension, Erectile dysfunction, Amenorrhoea, Galactorrhoea, Gynecomastia, Asthenia, Hypersensitivity reactions, Nasal congestion, Extrapyramidal syndrome, Additional info type:Chemical classificati…	https://pubchem.ncbi.nlm.nih.gov/compound/71399	3.899377942461097	0.3926042454829703	130.80111774666955	112.0246740088516	1178	932	0.006218051188625	0.00432911150467833	0.01067241428731833	0.00932199090798866	121.41289587776058	18.776443737817942	1055	0.009997202597653496
Prestw-44	Isoxicam	[Therapeutic class:Central Nervous System, Metabolism, Therapeutic effect:Analgesic, Anti-inflammatory, Antipyretic, Target type:Enzyme, Target names:Cyclooxygenases, Side effect:Epigastric misery, Hypersensitivity reactions, Additional info type:?, Additional info detail:?]	https://pubchem.ncbi.nlm.nih.gov/compound/54677972	-0.00282768523746272	-0.12456118631789018	102.1666480361637	105.93728097456808	833	850	0.0048568197138	0.004093868657945	0.01001881971023666	0.01076333294620666	104.0519645053659	-3.7706329384043755	841.5	0.01039107632822166
Prestw-305	Bupivacaine hydrochloride	[Therapeutic class:Neuromuscular, Therapeutic effect:Local anesthetic, Target type:Ion channel, Target names:Voltage-gated Na+ channel, Side effect:Hypotension, Nausea, Dizziness, Bradycardia, Tachycardia, Urinary troubles, Additional info type:Chemical classification (according ATC code), Additional info detail:Amides]	https://pubchem.ncbi.nlm.nih.gov/compound/64737	1.0830034459482234	-0.5534300809820184	108.57295844435929	110.36298463666334	929	782	0.00516136425236833	0.00426489673554833	0.01085679403818	0.01141056930646	109.46797154051131	-1.7900261923040546	855.5	0.011133681672320001
Prestw-157	Gallamine triethiodide	[Therapeutic class:Neuromuscular, Therapeutic effect:Muscle relaxant, Target type:GPCR, Target names:Muscarinic M2 receptor, Side effect:Tachycardia, Hypertension, Additional info type:Chemical classification (according ATC code), Additional info detail:Quaternary ammonium]	https://pubchem.ncbi.nlm.nih.gov/compound/6172	-0.6475399193789638	1.5783006013190894	106.66042159013072	92.23238289591652	776	1120	0.005070445671055	0.00356425290616833	0.01025914913044833	0.01143345803332666	99.44640224302361	14.428038694214209	948	0.010846303581887495
Prestw-189	Aminopurine, 6-benzyl	[Therapeutic class:Endocrinology, Therapeutic effect:?, Target type:Enzyme, Target names:Kinase, Side effect:?, Additional info type:Pharmacological tool, Additional info detail:?]	https://pubchem.ncbi.nlm.nih.gov/compound/62389	0.8341671450515037	-1.2345747960368103	97.15126328107118	138.0853503326121	907	674	0.00461839729299	0.005336207260065	0.01069721044040999	0.01142646434407166	117.61830680684164	-40.93408705154093	790.5	0.011061837392240825
Prestw-242	Flavoxate hydrochloride	[Therapeutic class:Metabolism, Therapeutic effect:Antispastic, Target type:Enzyme, Target names:Phosphodiesterase 4, Side effect:Constipation, Mouth dryness, Headache, Nausea, Additional info type:?, Additional info detail:?]	https://pubchem.ncbi.nlm.nih.gov/compound/441345	2.033105685735699	1.849497108239053	118.79095698904656	101.34704536028592	1013	1163	0.00564710962741333	0.00391648236351666	0.00999465941762	0.01141438423657	110.06900117466624	17.443911628760645	1088	0.010704521827095
Prestw-92	Zimelidine dihydrochloride monohydrate	[Therapeutic class:Central Nervous System, Therapeutic effect:Antidepressant, Target type:Carrier, Target names:Serotonin transporter, Side effect:Anticholinergic effects, Drowsiness, Additional info type:?, Additional info detail:?]	https://pubchem.ncbi.nlm.nih.gov/compound/43548	0.3817375070574678	3.590200268934632	155.78440292388444	133.10025209126906	867	1439	0.00740571188119499	0.005143561788525	0.01065206911880166	0.01205462745081666	144.44232750757675	22.684150832615387	1153	0.01135334828480916
Prestw-316	Glibenclamide	[Therapeutic class:Endocrinology, Therapeutic effect:Antidiabetic, Target type:Transmembrane receptor, Target names:Sulfonylurea receptor K-ATP channel, Side effect:Hypoglycemia, Hypersensitivity reactions, Photosensitization, Nausea, Diarrhoea, Epigastric misery, Blurred vision, Antabuse effect, Additional info type:Chemical classification (according ATC code), Additional info detail:Sulfonamide…	https://pubchem.ncbi.nlm.nih.gov/compound/3488	0.14421194711059895	3.1424106877412044	106.47318520894191	139.71413532272456	846	1368	0.00506154478838166	0.00539915046344166	0.00931626884266833	0.012558175095665	123.09366026583324	-33.240950113782645	1107	0.010937221969166664
Prestw-2	Allantoin	[Therapeutic class:Dermatology, Therapeutic effect:Antipsoriatic, Vulnerary, Target type:Not identified, Target names:?, Side effect:Irritation, Burning, Hypersensitivity reactions, Additional info type:?, Additional info detail:?]	https://pubchem.ncbi.nlm.nih.gov/compound/204	-1.292252153520465	1.849497108239053	107.9577380319774	102.9264737771558	719	1163	0.00513211777433833	0.00397751821825833	0.00862706964835333	0.011945906716095	105.4421059045666	5.031264254821593	941	0.010286488182224166
Prestw-13	Hydroflumethiazide	[Therapeutic class:Metabolism, Therapeutic effect:Antihypertensive, Diuretic, Target type:Protein, Target names:Na+ Cl- transporter, Side effect:Orthostatic hypotension, Hypersensitivity reactions, Anorexia, Epigastric misery, Nausea, Uricemia, Additional info type:Therapeutic classification (according ATC code), Chemical classification (according ATC code), Additional info detail:Low-ceiling diu…	https://pubchem.ncbi.nlm.nih.gov/compound/3647	-0.7154043650780693	-0.9633782891168468	109.02768913062248	96.98714845410966	770	717	0.00518298133586833	0.00374799733981333	0.00936013855972333	0.01074489469951166	103.00741879236607	12.04054067651282	743.5	0.010052516629617494
Prestw-20	Minoxidil	[Therapeutic class:Cardiovascular, Therapeutic effect:Anti-alopecia, Antihypertensive, Vasodilator, Target type:Ion channel, Target names:K+, Side effect:Tachycardia, Hypertrichosis, Additional info type:Administration route, Chemical classification (according ATC code), Additional info detail:Topical use for hair growth, Pyrimidine derivative]	https://pubchem.ncbi.nlm.nih.gov/compound/135743713	-2.3780832847061513	-0.6228059315894509	110.5389869761816	96.60873801808636	623	771	0.00525482573236	0.00373337394557833	0.00942244621304	0.01150085198849166	103.57386249713397	13.930248958095248	697	0.01046164910076583
Prestw-240	Proglumide	[Therapeutic class:Gastroenterology, Therapeutic effect:Antiulcer, Target type:Receptor, Target names:Gastrin receptor, Side effect:Nausea, Additional info type:?, Additional info detail:?]	https://pubchem.ncbi.nlm.nih.gov/compound/4922	1.5919867886915138	3.22440032936817	102.36725774492226	98.00720137075795	974	1381	0.00486635634054666	0.00378741653791333	0.00999910997537333	0.01310559237995	100.18722955784011	4.3600563741643015	1177.5	0.011552351177661666
Prestw-52	Carbamazepine	[Therapeutic class:Central Nervous System, Therapeutic effect:Analgesic, Anticonvulsant, Antidiuretic, Muscle relaxant, Target type:Ion channel, Target names:Voltage-gated Na+ channel, Side effect:Vertigo, Ataxia, Somnolence, Fatigue, Weight gain, Nausea, Headache, Blurred vision, Mouth dryness, Leucopenia, Hypersensitivity reactions, Additional info type:Chemical classification (according ATC co…	https://pubchem.ncbi.nlm.nih.gov/compound/2554	-2.513812176104362	0.4241387230318033	92.13588179128156	107.56606596463756	611	937	0.00437997502740666	0.00415681186132	0.00901935346580666	0.01112382703770166	99.85097387795956	-15.430184173355997	774	0.010071590251754161
Prestw-196	Pentoxifylline	[Therapeutic class:Cardiovascular, Respiratory, Therapeutic effect:Bronchodilator, Vasodilator, Target type:Enzyme, Target names:Phosphodiesterases, Side effect:Nausea, Epigastric misery, Diarrhoea, Hot flushes, Hypotension, Headache, Vertigo, Insomnia, Hypersensitivity reactions, Haemorrhage, Additional info type:Chemical classification (according ATC code), Additional info detail:Purine derivat…	https://pubchem.ncbi.nlm.nih.gov/compound/4740	1.682472716290321	0.5250490511880688	94.503138719889	102.92647980211149	982	953	0.00449251018774999	0.00397751845108833	0.01043653519202333	0.01174245332367166	98.71480926100024	-8.423341082222493	967.5	0.011089494257847495
Prestw-286	Perhexiline maleate	[Therapeutic class:Cardiovascular, Therapeutic effect:Antianginal, Target type:Ion channel, Target names:Ca2+ channel, Side effect:Headache, Dizziness, Nausea, Hepatotoxicity, Hypoglycemia, Peripheral neuropathy, Ataxia, Weight loss, Additional info type:?, Additional info detail:?]	https://pubchem.ncbi.nlm.nih.gov/compound/71175	0.3025623204085115	-5.460194787580426	103.78494148134052	37.314147726086574	860	4	0.00493375048972666	0.001441977918146	0.010034714437385	4.730296786875e-4	70.54954460371354	66.47079375525395	432	0.00525387205803625
Prestw-63	Nifedipine	[Therapeutic class:Cardiovascular, Therapeutic effect:Antianginal, Antihypertensive, Vasodilator, Target type:Ion channel, Target names:Voltage-gated L-type Ca2+ channel, Side effect:Headache, Oedema, Vasodilatation, Constipation, Asthenia, Fatigue, Additional info type:Chemical classification (according ATC code), Additional info detail:Dihydropyridine derivatives]	https://pubchem.ncbi.nlm.nih.gov/compound/4485	-0.0933136128362699	-0.6291128270992175	113.12023592042073	101.9722346456276	825	770	0.00537753369038333	0.00394064234569666	0.01117914080774666	0.01131392902849333	107.54623528302416	11.148001274793131	797.5	0.011246534918119996
Prestw-246	Pinacidil	[Therapeutic class:Cardiovascular, Therapeutic effect:Antihypertensive, Vasodilator, Target type:Ion channel, Target names:K+ channel Ca2+ dependant, Side effect:Tachycardia, Palpitations, Oedema, Dizziness, Headache, Nausea, Intracranial hypertension, Additional info type:Chemical classification (according ATC code), Additional info detail:Guanidine derivative]	https://pubchem.ncbi.nlm.nih.gov/compound/4826	7.677165419711296	2.6567797334891767	83.77691209731006	80.25501107019373	1512	1291	0.00398260455889166	0.00310139614157333	0.01123699833018333	0.0116083012156575	82.0159615837519	3.5219010271163285	1401.5	0.011422649772920415
Prestw-224	Oxymetazoline hydrochloride	[Therapeutic class:Respiratory, Therapeutic effect:Nasal Decongestant, Vasoconstrictor, Target type:GPCR, Target names:Serotoninergic 5-HT receptors, Side effect:Palpitations, Tachycardia, Glaucoma, Mouth dryness, Nausea, Thrombosis, Headache, Seizure, Anxiety, Hallucinations, Insomnia, Urinary troubles, Sweat, Pruritus, Hypertension, Additional info type:Therapeutic classification (according ATC…	https://pubchem.ncbi.nlm.nih.gov/compound/66259	6.59133428852561	0.922383468303364	102.91560580552428	107.58251815576163	1416	1016	0.00489242382658	0.0041574476442	0.00965323904529999	0.0115822334774	105.24906198064295	-4.666912350237354	1216	0.010617736261349996
Prestw-244	Glutethimide, para-amino	[Therapeutic class:Oncology, Therapeutic effect:Antineoplastic, Target type:Coenzyme, Target names:Cytochrome P450 19A1, Side effect:Drowsiness, Rash, Nausea, Anorexia, Dizziness, Neutropenia, Additional info type:Therapeutic classification (according ATC code), Additional info detail:Aromatase inhibitor]	https://pubchem.ncbi.nlm.nih.gov/compound/2145	1.7729586438891285	0.04572499244580778	99.933127648174	90.27455308037068	990	877	0.00475064214939833	0.00348859400643333	0.010361511648305	0.01186706863034166	95.10384036427234	9.658574567803313	933.5	0.01111429013932333
Prestw-307	Oxytetracycline dihydrate	[Therapeutic class:Infectiology, Metabolism, Therapeutic effect:Antibacterial, Target type:Ribosome, Target names:30S unit, Side effect:Diarrhoea, Nausea, Photosensitization, Hypersensitivity reactions, Additional info type:Chemical classification (according ATC code), Additional info detail:Tetracycline]	https://pubchem.ncbi.nlm.nih.gov/compound/54710064	0.11027972426104624	-0.2443922010034554	90.825196919644	145.27506426797729	843	831	0.00431766741288166	0.00561404849092166	0.00964370191408833	0.01100811276894833	118.05013059381065	-54.449867348333285	837	0.01032590734151833
Prestw-249	Bupropion hydrochloride	[Therapeutic class:Central Nervous System, Therapeutic effect:Antidepressant, Target type:?, Target names:?, Side effect:Hypersensitivity reactions, Depression, Anxiety, Headache, Vertigo, Tremor, Taste alteration, Sweat, Fever, Additional info type:?, Additional info detail:?]	https://pubchem.ncbi.nlm.nih.gov/compound/62884	1.3883934515941976	1.4710833776530574	92.26962894371378	101.49511507984212	956	1103	0.004386333127815	0.003922204409415	0.01108250045216833	0.01296317546316666	96.88237201177796	-9.225486136128339	1029.5	0.012022837957667495
Prestw-149	Thioproperazine dimesylate	[Therapeutic class:Central Nervous System, Therapeutic effect:Antiemetic, Antipsychotic, Target type:GPCR, Target names:Dopaminergic receptors, Side effect:Drowsiness, Blurred vision, Constipation, Lacrimal flow increased, Salivation increased, Sweat, Weight gain, Insomnia, Photosensitization, Tremor, Priapism, Extrapyramidal syndrome, Additional info type:Chemical classification (according ATC c…	https://pubchem.ncbi.nlm.nih.gov/compound/92178	2.2706312456825675	-4.835812132113534	112.65213435549455	50.772236830684434	1034	103	0.00535528097922666	0.00196205591782933	0.010632995283235	6.974644590325e-4	81.71218559308949	61.87989752481012	568.5	0.00566522987113375
Prestw-247	Albendazole	[Therapeutic class:Metabolism, Therapeutic effect:Antihelmintic, Antiparasitic, Target type:?, Target names:?, Side effect:Nausea, Diarrhoea, Headache, Vertigo, Hypersensitivity reactions, Additional info type:?, Additional info detail:?]	https://pubchem.ncbi.nlm.nih.gov/compound/2082	-6.042763352457842	-3.9023915966680782	182.58659860168677	206.05038991365907	299	251	0.008679840325685	0.00796266645193	0.01518781335715	0.01393212277131666	194.3184942576729	-23.4637913119723	275	0.01455996806423333
Prestw-93	Azacyclonol	[Therapeutic class:Central Nervous System, Therapeutic effect:Antipsychotic, Target type:GPCR, Target names:Histaminergic H1 receptor, Side effect:Excitation, Additional info type:?, Additional info detail:?]	https://pubchem.ncbi.nlm.nih.gov/compound/15723	3.413016081617508	2.253138420864115	118.30948372916698	119.75732731999204	1135	1227	0.005624221249795	0.00462793423018166	0.01048040514192166	0.01246534924333333	119.03340552457951	-1.4478435908250589	1181	0.011472877192627495
Prestw-95	Lynestrenol	[Therapeutic class:Endocrinology, Therapeutic effect:Contraceptive, Target type:Nuclear receptor, Target names:Progesterone receptor, Side effect:Menstrual disturbances, Nausea, Headache, Breast pain, Additional info type:?, Additional info detail:?]	https://pubchem.ncbi.nlm.nih.gov/compound/3787925	-0.9076869612255344	4.365948416635923	100.81583338639764	105.41079479398996	753	1562	0.00479260440139833	0.00407352298498	0.010973144400255	0.01250858325512666	103.1133140901938	-4.594961407592322	1157.5	0.01174086382769083
Prestw-1424	Fulvestrant	[Therapeutic class:Endocrinology, Oncology, Therapeutic effect:Antineoplastic, Target type:Nuclear receptor, Target names:Estrogen receptor, Side effect:Nausea, Asthenia, Hepatic enzyme levels elevated, Cystitis, Anorexia, Headache, Hot flushes, Thrombosis, Hypersensitivity reactions, Rash, Additional info type:?, Additional info detail:?]	https://pubchem.ncbi.nlm.nih.gov/compound/3478439	5.030452037446187	4.8452724753781835	131.7239508141494	29.02211088146743	1278	1638	0.00626192102208666	0.00112153822556166	0.01067432171354833	0.01201393680335	80.37303084780841	102.70183993268196	1458	0.011344129258449166
Prestw-223	Xylometazoline hydrochloride	[Therapeutic class:Cardiovascular, Therapeutic effect:Nasal Decongestant, Vasoconstrictor, Target type:GPCR, Target names:Adrenergic alpha receptors, Side effect:Mucosal irritation, Nausea, Headache, Additional info type:Therapeutic classification (according ATC code), Additional info detail:Sympathomimetic]	https://pubchem.ncbi.nlm.nih.gov/compound/5282386	3.039761630272429	1.1052834380865952	119.84752986237744	98.71464859889724	1102	1045	0.00569733721204	0.003814755318065	0.009449149559565	0.01130057747165499	109.28108923063735	21.1328812634802	1073.5	0.010374863515609995
Prestw-177	Sulfamethoxazole	[Therapeutic class:Infectiology, Metabolism, Therapeutic effect:Antibacterial, Target type:Enzyme, Target names:Folic acid synthesis, Side effect:Nausea, Epigastric misery, Rash, Hypersensitivity reactions, Hepatic enzyme levels elevated, Thrombopenia, Photosensitization, Additional info type:Chemical classification (according ATC code), Additional info detail:Intermediate-acting sulfonamide]	https://pubchem.ncbi.nlm.nih.gov/compound/5329	0.3025623204085115	1.9756350184343847	94.1955366766053	90.83392858072162	860	1183	0.004477887336785	0.00351021066308	0.009739706758405	0.011486228865875	92.51473262866347	3.361608095883682	1021.5	0.010612967812139999
Prestw-180	Flutamide	[Therapeutic class:Oncology, Therapeutic effect:Antineoplastic, Target type:Nuclear receptor, Target names:Androgen Receptor, Side effect:Vomiting, Diarrhoea, Hepatic enzyme levels elevated, Gynecomastia, Additional info type:?, Additional info detail:?]	https://pubchem.ncbi.nlm.nih.gov/compound/3397	1.8295123486383824	0.5691973197564348	98.582321161385	98.18817647659196	995	960	0.00468642722504999	0.00379441018837166	0.01012499708061333	0.01141629143000166	98.38524881898849	0.39414468479303366	977.5	0.010770644255307495
Prestw-145	Chlortetracycline hydrochloride	[Therapeutic class:Infectiology, Metabolism, Therapeutic effect:Antiamebic, Antibacterial, Target type:Ribosome, Target names:30S unit, Side effect:Hypersensitivity reactions, Photosensitization, Additional info type:Chemical classification (according ATC code), Additional info detail:Tetracycline]	https://pubchem.ncbi.nlm.nih.gov/compound/54729846	0.9472745545500126	0.02680430591650801	102.0863974589992	105.03239038292232	917	874	0.00485300474489666	0.004058899823575	0.01039775204844833	0.011407390624905	103.55939392096076	-2.9459929239231144	895.5	0.010902571336676666
Prestw-143	Chlorhexidine	[Therapeutic class:Infectiology, Therapeutic effect:Antibacterial, Antiseptic, Target type:Membrane, Target names:?, Side effect:Hypersensitivity reactions, Eczema, Additional info type:Chemical classification (according ATC code), Additional info detail:Biguanide]	https://pubchem.ncbi.nlm.nih.gov/compound/2713	-7.02679781509487	-3.460908910984417	144.10860392533698	145.8015424152382	212	321	0.006850665279975	0.005634393853445	0.00414473183142033	0.00976831708492016	144.9550731702876	-1.6929384899012234	266.5	0.006956524458170245
Prestw-21	Sulfaphenazole	[Therapeutic class:Infectiology, Metabolism, Therapeutic effect:Antibacterial, Target type:Enzyme, Target names:Folic acid synthesis, Side effect:Hypersensitivity reactions, Diarrhoea, Additional info type:Chemical classification (according ATC code), Additional info detail:Long-acting sulfonamide]	https://pubchem.ncbi.nlm.nih.gov/compound/5335	-1.5523991953670355	0.26646633528763847	102.64812292858956	92.87404445556778	696	912	0.00487970816902666	0.00358904944732833	0.00995841940555333	0.0124583556317	97.76108369207867	9.774078473021774	804	0.011208387518626666
Prestw-37	Pyrimethamine	[Therapeutic class:Infectiology, Therapeutic effect:Antimalarial, Antiprotozoal, Target type:Enzyme, Target names:Folic acid synthesis, Side effect:Anorexia, Vomiting, Ataxia, Seizure, Rash, Additional info type:?, Additional info detail:?]	https://pubchem.ncbi.nlm.nih.gov/compound/4993	-3.5091573796912408	-1.865264347013469	125.7991152984148	122.34036047902322	523	574	0.00598026493874666	0.00472775365536333	0.00978611952936499	0.00928002867537833	124.069737888719	3.4587548193915865	548.5	0.00953307410237166
Prestw-257	Retinoic acid	[Therapeutic class:Dermatology, Therapeutic effect:Keratolytic, Target type:?, Target names:?, Side effect:Skin coloration, Hypersensitivity reactions, Rash, Dyspnea, Skin peeling, Skin dryness, Additional info type:?, Additional info detail:?]	https://pubchem.ncbi.nlm.nih.gov/compound/5538	-2.728716254151529	-1.9220264066013688	96.16156031071831	116.0884354925531	592	565	0.00457134858394833	0.004486152591805	0.01135016938980166	0.010454973205945	106.12499790163571	-19.926875181834788	578.5	0.01090257129787333
Prestw-311	Ifenprodil tartrate	[Therapeutic class:Cardiovascular, Therapeutic effect:Vasodilator, Target type:GPCR, Target names:Adrenergic receptors, Side effect:Hypotension, Facial flushing, Additional info type:?, Additional info detail:?]	https://pubchem.ncbi.nlm.nih.gov/compound/6419987	0.13290120616074805	1.0422144829889293	169.7739728875863	117.66786893026232	845	1035	0.00807075101572	0.00454718864057333	0.01380496441076666	0.01267261779866666	143.7209209089243	52.10610395732398	940	0.013238791104716659
Prestw-264	Dyclonine hydrochloride	[Therapeutic class:Neuromuscular, Therapeutic effect:Local anesthetic, Target type:Ion channel, Target names:Voltage-gated Na+ channel, Side effect:Excitation, Depression, Dizziness, Blurred vision, Tremor, Seizure, Drowsiness, Hypotension, Bradycardia, Hypersensitivity reactions, Additional info type:?, Additional info detail:?]	https://pubchem.ncbi.nlm.nih.gov/compound/68304	-1.3488058582697195	-0.0362646491811579	114.01631008840003	106.84215951630247	714	864	0.00542013145362333	0.004128837026655	0.01126942372259166	0.01165407795148333	110.42923480235126	7.17415057209756	789	0.011461750837037495
Prestw-115	Haloperidol	[Therapeutic class:Central Nervous System, Therapeutic effect:Antiemetic, Antipsychotic, Target type:GPCR, Target names:Dopaminergic receptors, Side effect:Extrapyramidal syndrome, Headache, Insomnia, Constipation, Mouth dryness, Hypotension, Blurred vision, Depression, Dyskinesia, Additional info type:Therapeutic use, Reference, Chemical classification (according ATC code), Additional info detai…	https://pubchem.ncbi.nlm.nih.gov/compound/3559	-1.6768173458153954	1.4836971686725906	217.6808826423423	150.7866255942351	685	1105	0.01034815981983166	0.00582703874291166	0.01423539593813333	0.01353411663633666	184.2337541182887	66.89425704810722	895	0.013884756287234994
Prestw-319	Clofilium tosylate	[Therapeutic class:Cardiovascular, Therapeutic effect:Antiarrhythmic, Target type:Ion channel, Target names:K+, Side effect:Arrhythmia, Sudden death, Additional info type:?, Additional info detail:?]	https://pubchem.ncbi.nlm.nih.gov/compound/175533	-4.493191842328269	-2.041857421286934	73.66591241736857	76.10899264785415	436	546	0.0035019457185	0.00294117629528	0.01238460388656	0.01245581234495	74.88745253261136	-2.4430802304855774	491	0.012420208115755
Prestw-288	Spiperone	[Therapeutic class:Central Nervous System, Therapeutic effect:Antipsychotic, Target type:GPCR, Target names:Dopaminergic D2 receptor, Side effect:Rash, Tremor, Parkinsonian syndrome, Anorexia, Insomnia, Drowsiness, Mouth dryness, Additional info type:?, Additional info detail:?]	https://pubchem.ncbi.nlm.nih.gov/compound/5265	0.9246530726503108	1.9630212274148515	155.81115447673392	141.50744925258925	915	1181	0.00740698360217	0.00546845176723	0.0113342742358	0.01144744564468833	148.6593018646616	14.303705224144664	1048	0.011390859940244163
Prestw-209	Metoclopramide monohydrochloride	[Therapeutic class:Central Nervous System, Therapeutic effect:Antiemetic, Target type:GPCR, Target names:Dopaminergic receptor, Side effect:Extrapyramidal syndrome, Drowsiness, Confusion, Dizziness, Diarrhoea, Additional info type:Therapeutic classification (according ATC code), Additional info detail:Propulsive]	https://pubchem.ncbi.nlm.nih.gov/compound/23659	-0.308217690883437	-1.1841196319586775	98.97017296543756	102.36709124773311	806	682	0.00470486500610833	0.00395590128997833	0.01015106452783666	0.01160957268439666	100.66863210658533	-3.396918282295559	744	0.01088031860611666
Prestw-267	Clotrimazole	[Therapeutic class:Infectiology, Therapeutic effect:Antibacterial, Antifungal, Target type:Ion channel, Target names:Ca2+ activated K+ channels, Side effect:Epigastric misery, Nausea, Diarrhoea, Mouth dryness, Taste alteration, Hepatic enzyme levels, Pruritus, Additional info type:Chemical classification (according ATC code), Additional info detail:Imidazole derivative]	https://pubchem.ncbi.nlm.nih.gov/compound/2812	0.9698960364497144	0.474593887109936	102.00615586110264	101.69254739755335	919	945	0.00484919020285166	0.00392983403677666	0.009901197937635	0.00937857637958333	101.849351629328	0.3136084635492864	932	0.009639887158609164
Prestw-184	Methocarbamol	[Therapeutic class:Central Nervous System, Therapeutic effect:Analgesic, Muscle relaxant, Target type:?, Target names:?, Side effect:Somnolence, Pruritus, Dizziness, Headache, Blurred vision, Fever, Urine coloration, Additional info type:Chemical classification (according ATC code), Additional info detail:Carbamic acid ester]	https://pubchem.ncbi.nlm.nih.gov/compound/4107	0.07634750141149356	0.5691973197564348	100.60184137073082	108.75064380435728	840	960	0.00478243160371666	0.00420258900460999	0.01032272850474833	0.01157333236188	104.67624258754405	-8.148802433626457	900	0.010948030433314165
Prestw-232	Scopolamin-N-oxide hydrobromide	[Therapeutic class:Neuromuscular, Therapeutic effect:Antispastic, Mydriatic, Target type:GPCR, Target names:Muscarinic receptors, Side effect:Mouth dryness, Mydriasis, Drowsiness, Glaucoma, Memory loss, Dizziness, Constipation, Urinary troubles, Additional info type:?, Additional info detail:?]	https://pubchem.ncbi.nlm.nih.gov/compound/521949	0.8228564041016528	1.7548936755925542	96.89714965028806	103.94652769796338	906	1148	0.00460631718548666	0.00401693745516333	0.01002644918237	0.01224409377513333	100.42183867412572	-7.049378047675319	1027	0.011135271478751665
Prestw-299	Mifepristone	[Therapeutic class:Endocrinology, Therapeutic effect:Abortifacient, Target type:Nuclear receptor, Target names:Glucocorticoid receptor, Side effect:Vomiting, Diarrhoea, Cystitis, Uterine bleeding, Additional info type:?, Additional info detail:?]	https://pubchem.ncbi.nlm.nih.gov/compound/4196	9.46426248978774	3.76048644769833	101.3240614642893	110.4287944051463	1670	1466	0.00481676465521166	0.00426743990586666	0.009549604728815	0.01017903947893333	105.87642793471781	-9.104732940857005	1568	0.0098643221038741645
Prestw-294	Pimethixene maleate	[Therapeutic class:Allergology, Central Nervous System, Respiratory, Therapeutic effect:Antihistaminic, Antitussive, Bronchodilator, Sedative, Target type:GPCR, Target names:Histaminergic H1 receptor, Side effect:Sedation, Somnolence, Mouth dryness, Constipation, Blurred vision, Mydriasis, Palpitations, Urinary troubles, Orthostatic hypotension, Dizziness, Memory loss, Motor incoordination, Confu…	https://pubchem.ncbi.nlm.nih.gov/compound/25773	2.790925329375709	1.1935799752233274	132.19205727685485	159.48997123210094	1080	1059	0.006284173966075	0.00616337316265833	0.00937348998074833	0.01262811206591666	145.8410142544779	-27.297913955246088	1069.5	0.011000801023332495
Prestw-222	Antimycin A	[Therapeutic class:Infectiology, Metabolism, Therapeutic effect:Antibacterial, Antifungal, Target type:Enzyme, Target names:Cytochrome C reductase, Side effect:?, Additional info type:?, Additional info detail:?]	https://pubchem.ncbi.nlm.nih.gov/compound/12550	-3.5091573796912408	2.902748658370074	91.4270407393282	107.30282488273176	523	1330	0.00434627799162	0.00414663910245	0.01036341922978666	0.01242402289065	99.36493281102997	-15.87578414340355	926.5	0.01139372106021833
Prestw-3	Acetazolamide	[Therapeutic class:Metabolism, Therapeutic effect:Anticonvulsant, Antiglaucoma, Diuretic, Target type:Enzyme, Target names:Carbonic anhydrase, Side effect:Paresthesia, Drowsiness, Ataxia, Blurred vision, Urinary troubles, Taste alteration, Metabolic acidosis, Hypokalemia, Diabetes, Uricemia, Kidney stone, Additional info type:?, Additional info detail:?]	https://pubchem.ncbi.nlm.nih.gov/compound/1986	1.230043078296285	-0.8813886474898811	106.49993023146558	124.64370739426884	942	730	0.00506281619891666	0.004816764810435	0.00946313686048666	0.00988403117904833	115.5718188128672	-18.14377716280326	836	0.009673584019767496
Prestw-59	Pheniramine maleate	[Therapeutic class:Allergology, Central Nervous System, Therapeutic effect:Antihistaminic, Antitussive, Sedative, Target type:GPCR, Target names:Histaminergic H1 receptor, Side effect:Sedation, Somnolence, Mouth dryness, Constipation, Blurred vision, Mydriasis, Palpitations, Urinary troubles, Orthostatic hypotension, Dizziness, Memory loss, Motor incoordination, Confusion, Additional info type:Ch…	https://pubchem.ncbi.nlm.nih.gov/compound/443885	0.17814416996015164	-0.21285772345462245	101.2036892719386	98.05656095643542	849	836	0.00481104237648333	0.00378932400296166	0.01017586040931666	0.00940210077290666	99.63012511418701	3.1471283155031813	842.5	0.00978898059111166
Prestw-183	Pargyline hydrochloride	[Therapeutic class:Cardiovascular, Central Nervous System, Therapeutic effect:Antidepressant, Antihypertensive, Target type:Enzyme, Target names:Monoamine oxidase, Side effect:Vertigo, Blurred vision, Dizziness, Headache, Vomiting, Fever, Insomnia, Sweat, Additional info type:?, Additional info detail:?]	https://pubchem.ncbi.nlm.nih.gov/compound/9373	-2.3667725437563	-1.1210506768610116	120.2888880374314	107.89511581086708	624	692	0.005718318590275	0.00416952775170333	0.00955469083661166	0.01097823035282333	114.09200192414924	12.393772226564323	658	0.010266460594717496
Prestw-173	Tranylcypromine hydrochloride	[Therapeutic class:Central Nervous System, Therapeutic effect:Antidepressant, Target type:Enzyme, Target names:Monoamine oxidase, Side effect:Anxiety, Irritability, Anorexia, Weight loss, Mouth dryness, Constipation, Insomnia, Paresthesia, Mydriasis, Tachycardia, Sweat, Tremor, Erectile dysfunction, Hepatic enzyme levels elevated, Blurred vision, Additional info type:?, Additional info detail:?]	https://pubchem.ncbi.nlm.nih.gov/compound/11957673	-1.9256536467121153	-1.1967334229782107	107.99785883090824	91.60719863141446	663	680	0.00513402504536	0.003540093118015	0.00929147292237833	0.01132028712888333	99.80252873116135	16.39066019949378	671.5	0.01030588002563083
Prestw-265	Dimenhydrinate	[Therapeutic class:Allergology, Central Nervous System, Therapeutic effect:Antiemetic, Antihistaminic, Antivertigo, Target type:GPCR, Target names:Histaminergic H1 receptor, Side effect:Sedation, Somnolence, Mouth dryness, Constipation, Blurred vision, Mydriasis, Palpitations, Urinary troubles, Orthostatic hypotension, Dizziness, Memory loss, Motor incoordination, Confusion, Additional info type:…	https://pubchem.ncbi.nlm.nih.gov/compound/10660	3.774959792012737	3.6154278509736986	102.99585719890923	99.30694354371288	1167	1443	0.004896238834285	0.00383764412254	0.01066987100057	0.011441723443565	101.15140037131106	3.688913655196359	1305	0.011055797222067499
Prestw-1812	Lacosamide	[Therapeutic class:Central Nervous System, Therapeutic effect:Analgesic, Target type:?, Target names:?, Side effect:?, Additional info type:?, Additional info detail:?]	https://pubchem.ncbi.nlm.nih.gov/compound/21634109	-1.066037334523447	-0.13086808182765677	104.41353767016469	114.7228775262025	739	849	0.004963632828245	0.00443338160403166	0.00920246200015166	0.01079385075719	109.56820759818359	-10.30933985603781	794	0.00999815637867083
Prestw-250	Alprenolol hydrochloride	[Therapeutic class:Cardiovascular, Therapeutic effect:Antianginal, Antiarrhythmic, Antihypertensive, Target type:GPCR, Target names:Adrenergic beta receptor, Side effect:Bradycardia, Hypotension, Bronchospasm, Fatigue, Raynaud's syndrome, Interstitial pulmonary fibrosis, Hypersensitivity reactions, Additional info type:Therapeutic classification (according ATC code), Additional info detail:Non-se…	https://pubchem.ncbi.nlm.nih.gov/compound/66368	2.7230608836766037	2.6126314649208107	117.49364544504924	161.28329118692102	1074	1284	0.005585437756965	0.00623267469927666	0.01044098574977333	0.01106151946199166	139.38846831598514	-43.78964574187178	1179	0.010751252605882496
Prestw-106	Nicorandil	[Therapeutic class:Cardiovascular, Therapeutic effect:Antianginal, Vasodilator, Target type:?, Target names:?, Side effect:Headache, Vertigo, Tachycardia, Facial flushing, Nausea, Additional info type:?, Additional info detail:?]	https://pubchem.ncbi.nlm.nih.gov/compound/47528	3.1754905216706395	0.8340869311666317	101.52466872417594	94.68380957226763	1114	1002	0.00482630116554333	0.00365898649518666	0.01053699074934666	0.01109394462158	98.10423914822178	6.840859151908305	1058	0.01081546768546333
Prestw-48	Dicyclomine hydrochloride	[Therapeutic class:Gastroenterology, Therapeutic effect:Antispastic, Target type:Receptor, Target names:Cholinergic receptors, Side effect:Palpitations, Tachycardia, Blurred vision, Mydriasis, Constipation, Dyspepsia, Nausea, Mouth dryness, Fatigue, Hypersensitivity reactions, Dizziness, Headache, Drowsiness, Additional info type:Chemical classification (according ATC code), Additional info detai…	https://pubchem.ncbi.nlm.nih.gov/compound/441344	4.70244054990051	2.183762570256682	151.23712463156744	129.8426700612187	1249	1216	0.00718954240437666	0.005017674916115	0.01177551457658333	0.01151547534391666	140.53989734639308	21.394454570348728	1232.5	0.011645494960249995
Prestw-269	Clomipramine hydrochloride	[Therapeutic class:Central Nervous System, Therapeutic effect:Antidepressant, Target type:Carrier, Target names:Serotonin reuptake, Side effect:Somnolence, Asthenia, Vertigo, Tremor, Orthostatic hypotension, Nausea, Mouth dryness, Constipation, Blurred vision, Urinary troubles, Weight gain, Erectile dysfunction, Additional info type:?, Additional info detail:?]	https://pubchem.ncbi.nlm.nih.gov/compound/68539	-8.576369325224443	-3.814095059531346	266.1281211960722	128.46066592869974	75	265	0.012651254888622	0.00496426837829166	0.00438849490600774	0.0080758372593365	197.29439356238595	137.66745526737245	170	0.00623216608267212
Prestw-40	Niclosamide	[Therapeutic class:Infectiology, Therapeutic effect:Antihelmintic, Target type:DNA, Target names:Helmintic DNA, Side effect:Nausea, Epigastric misery, Hypersensitivity reactions, Additional info type:New therapeutic use, Reference, Additional info detail:Potential anticancer agent, Chin J Cancer. 2012 Apr 31(4):178-84]	https://pubchem.ncbi.nlm.nih.gov/compound/4477	4.102971279558413	3.0162727775458724	87.30773994784354	137.24627453024573	1196	1348	0.00415045379971666	0.00530378179003833	0.00957058568019	0.01037104877954833	112.27700723904464	-49.938534582402184	1272	0.009970817229869165
Prestw-74	Amitryptiline hydrochloride	[Therapeutic class:Central Nervous System, Therapeutic effect:Antidepressant, Target type:Carrier, Target names:Monoamines reuptake, Side effect:Mouth dryness, Constipation, Orthostatic hypotension, Drowsiness, Suicide, Weight gain, Hot flushes, Gynecomastia, Galactorrhoea, Hypersensitivity reactions, Additional info type:?, Additional info detail:?]	https://pubchem.ncbi.nlm.nih.gov/compound/11065	-4.13124813193304	3.249627911407236	233.83710831520403	165.11670392079478	468	1385	0.01111619789152	0.00638081412762333	0.01367055773734	0.01278896761745	199.47690611799942	68.72040439440926	926.5	0.013229762677395
Prestw-301	Lisinopril	[Therapeutic class:Cardiovascular, Therapeutic effect:Antihypertensive, Vasodilator, Target type:Enzyme, Target names:Angiotensin-converting enzyme, Side effect:Dizziness, Headache, Orthostatic hypotension, Cough, Diarrhoea, Vomiting, Nephrotoxicity, Additional info type:?, Additional info detail:?]	https://pubchem.ncbi.nlm.nih.gov/compound/22990485	0.9698960364497144	2.0134763914929845	100.94958053889992	99.0766028272023	919	1189	0.00479896250181	0.00382874277420166	0.01079194333092666	0.0126401921734	100.0130916830511	1.8729777116976294	1054	0.01171606775216333
Prestw-73	Sulindac	[Therapeutic class:Central Nervous System, Therapeutic effect:Analgesic, Anti-inflammatory, Antipyretic, Target type:Enzyme, Target names:Cyclooxygenase, Side effect:Gastrointestinal ulceration, Oedema, Hypertension, Hypersensitivity reactions, Headache, Dizziness, Nephrotoxicity, Additional info type:Mechanism, New therapeutic use, Reference, Therapeutic classification (according ATC code), Chem…	https://pubchem.ncbi.nlm.nih.gov/compound/5352	-2.7965806998506344	-0.6164990360796843	90.66470311203688	90.83392456408453	586	772	0.004310037824325	0.00351021050786	0.00905305050157166	0.01257406990041666	90.7493138380607	-0.16922145204765116	679	0.010813560200994159
Prestw-172	Etofylline	[Therapeutic class:Cardiovascular, Respiratory, Therapeutic effect:Antispastic, Bronchodilator, Cardiotonic, Diuretic, Target type:Enzyme, Target names:Phosphodiesterases, Side effect:Nausea, Epigastric misery, Diarrhoea, Headache, Drowsiness, Insomnia, Additional info type:Chemical classification (according ATC code), Additional info detail:Purine derivative]	https://pubchem.ncbi.nlm.nih.gov/compound/1892	1.7616479029392773	-0.26331288753275517	97.51236924641434	98.40205496042864	989	828	0.00463556362471333	0.00380267536578166	0.01006459662069666	0.01084725721738666	97.95721210342148	-0.8896857140143055	908.5	0.01045592691904166
Prestw-239	Orphenadrine hydrochloride	[Therapeutic class:Allergology, Central Nervous System, Therapeutic effect:Antihistaminic, Antiparkinsonian, Target type:GPCR, Target names:Histaminergic H1 receptor, Side effect:Mouth dryness, Dizziness, Drowsiness, Blurred vision, Chills, Cough, Fever, Hallucinations, Headache, Dyspnea, Mouth ulcer, Rash, Anticholinergic effects, Additional info type:Therapeutic classification (according ATC co…	https://pubchem.ncbi.nlm.nih.gov/compound/9568	6.003175759133364	4.2524242974601245	133.42249157129297	141.95166945705233	1364	1544	0.006342666611695	0.00548561833178166	0.01123572684203833	0.01122110360302833	137.68708051417264	-8.529177885759367	1454	0.01122841522253333
Prestw-150	Dihydroergotamine tartrate	[Therapeutic class:Central Nervous System, Therapeutic effect:Antimigraine, Target type:GPCR, Target names:Serotoninergic 5-HT1d receptor, Side effect:Nausea, Hypertension, Dizziness, Hypersensitivity reactions, Paresthesia, Additional info type:Chemical classification (according ATC code), Additional info detail:Ergot alkaloid]	https://pubchem.ncbi.nlm.nih.gov/compound/44134676	7.021142444619945	3.3568451350732684	137.00681599726937	102.18611714601522	1454	1402	0.00651305898403333	0.00394890767832333	0.00990183364290833	0.0114048474546	119.5964665716423	34.82069885125415	1428	0.010653340548754164
Prestw-16	Sulfathiazole	[Therapeutic class:Infectiology, Metabolism, Therapeutic effect:Antibacterial, Target type:Enzyme, Target names:Folic acid synthesis, Side effect:Hypersensitivity reactions, Rash, Mucosal irritation, Additional info type:Chemical classification (according ATC code), Additional info detail:Short-acting sulfonamide]	https://pubchem.ncbi.nlm.nih.gov/compound/5340	1.659851234390619	0.21601117120950575	102.79523524571988	99.19177017300125	980	904	0.00488670162546	0.00383319333195666	0.01075061690063166	0.01174690380383	100.99350270936057	3.6034650727186346	942	0.011248760352230831
Prestw-77	Prednisone	[Therapeutic class:Dermatology, Endocrinology, Immunology, Therapeutic effect:Anti-inflammatory, Antipruritic, Immunosuppressant, Target type:Nuclear receptor, Target names:Glucocorticoid receptor, Side effect:Hypokalemia, Hypertension, Euphoria, Insomnia, Menstrual disturbances, Muscular atrophy, Gastrointestinal ulceration, Acne, Weight gain, Additional info type:Chemical classification (accord…	https://pubchem.ncbi.nlm.nih.gov/compound/4900	-0.25166398613418245	0.13402152958254007	89.84886646053552	101.8735184867505	811	891	0.00427125440910666	0.003936827532015	0.00979311329623	0.011731008999045	95.861192473643	-12.02465202621498	851	0.0107620611476375
Prestw-310	Mebeverine hydrochloride	[Therapeutic class:Neuromuscular, Therapeutic effect:Antispastic, Target type:GPCR, Target names:Muscarinic receptors, Side effect:Nausea, Headache, Hypersensitivity reactions, Additional info type:Chemical classification (according ATC code), Additional info detail:Synthetic anticholinergic, esters with tertiary amino group]	https://pubchem.ncbi.nlm.nih.gov/compound/17683	6.308565764779338	0.6259593793443342	132.05831094064328	157.10438645732964	1391	969	0.00627781590446833	0.00607118398571833	0.01198977643314999	0.010585310752495	144.58134869898646	-25.046075516686358	1180	0.011287543592822495
Prestw-289	Pyrilamine maleate	[Therapeutic class:Allergology, Central Nervous System, Respiratory, Therapeutic effect:Antihistaminic, Antipruritic, Antitussive, Sedative, Target type:GPCR, Target names:Histaminergic H1 receptor, Side effect:Sedation, Somnolence, Mouth dryness, Constipation, Blurred vision, Mydriasis, Palpitations, Urinary troubles, Orthostatic hypotension, Dizziness, Memory loss, Motor incoordination, Confusi…	https://pubchem.ncbi.nlm.nih.gov/compound/6039	0.42698047085687135	1.830576421709753	117.53377440688686	101.62673762919977	871	1160	0.00558734541603666	0.00392729086646333	0.008098726025017	0.011941456235945	109.58025601804331	15.907036777687097	1015.5	0.010020091130481
Prestw-237	Ofloxacin	[Therapeutic class:Infectiology, Metabolism, Therapeutic effect:Antibacterial, Target type:Enzyme, Target names:Topoisomerase II, Side effect:Diarrhoea, Nausea, Pruritus, Rash, Dizziness, Headache, Insomnia, Occular irritation, Cough, Tendinitis, Additional info type:Chemical classification (according ATC code), Additional info detail:Fluoroquinolone]	https://pubchem.ncbi.nlm.nih.gov/compound/4583	0.472223434656275	-0.5029749169038856	87.58860594776662	112.7650386733096	875	790	0.004163805667	0.004357722355055	0.01106151938439666	0.01177233535176333	100.17682231053811	-25.17643272554298	832.5	0.011416927368079994
Prestw-47	Ticlopidine hydrochloride	[Therapeutic class:Hematology, Therapeutic effect:Anticoagulant, Antiplatelet, Target type:GPCR, Target names:Purinergic P2Y12 receptor, Side effect:Neutropenia, Haemorrhage, Diarrhoea, Nausea, Hypersensitivity reactions, Hepatic enzyme levels elevated, Hyperlipidemia, Additional info type:?, Additional info detail:?]	https://pubchem.ncbi.nlm.nih.gov/compound/65335	-1.5523991953670355	0.6259593793443342	101.27056325637012	137.2462705135654	696	969	0.00481422144609333	0.00530378163481666	0.010347524192185	0.01202029470977	119.25841688496777	-35.97570725719528	832.5	0.0111839094509775
Prestw-1179	Busulfan	[Therapeutic class:Oncology, Therapeutic effect:Antineoplastic, Target type:DNA, Target names:?, Side effect:Vomiting, Diarrhoea, Mouth ulcer, Hair loss, Amenorrhoea, Interstitial pulmonary fibrosis, Bone marrow suppression, Additional info type:Chemical classification (according ATC code), Additional info detail:Alkylating agent]	https://pubchem.ncbi.nlm.nih.gov/compound/2478	-1.1225910392727017	-0.14348187284718997	125.50488413382894	148.43393716835158	734	847	0.00596627771544	0.00573612082128833	0.008759950442855	0.01040665300872833	136.96941065109024	-22.92905303452264	790.5	0.009583301725791665
Prestw-32	Epirizole	[Therapeutic class:Central Nervous System, Therapeutic effect:Analgesic, Anti-inflammatory, Antipyretic, Target type:?, Target names:?, Side effect:Epigastric misery, Gastrointestinal ulceration, Additional info type:?, Additional info detail:?]	https://pubchem.ncbi.nlm.nih.gov/compound/3242	-0.24035324518433157	-1.8967988245623024	101.89915699628703	112.6334171281542	812	569	0.004844103668195	0.00435263593681333	0.00933979311957666	0.01157969050110166	107.26628706222061	-10.734260131867174	690.5	0.01045974181033916
Prestw-139	Cefotaxime sodium salt	[Therapeutic class:Infectiology, Metabolism, Therapeutic effect:Antibacterial, Target type:Enzyme, Target names:Bacterial transpeptidase, Side effect:Diarrhoea, Rash, Pruritus, Hypersensitivity reactions, Hepatic enzyme levels elevated, Eosinophilia, Neutropenia, Thrombopenia, Additional info type:Chemical classification (according ATC code), Additional info detail:Third-generation cephalosporin]	https://pubchem.ncbi.nlm.nih.gov/compound/44134618	1.4562578972933031	-0.559736976491785	99.3580353813742	107.41798821180714	962	781	0.00472330329163666	0.00415108950498166	0.01063617427524666	0.01153709227218166	103.38801179659066	-8.059952830432948	871.5	0.011086633273714161
Prestw-313	Trifluoperazine dihydrochloride	[Therapeutic class:Central Nervous System, Therapeutic effect:Antiemetic, Antipsychotic, Target type:GPCR, Target names:Dopaminergic receptors, Side effect:Extrapyramidal syndrome, Drowsiness, Mouth dryness, Weight gain, Headache, Blurred vision, Tremor, Tachycardia, Orthostatic hypotension, Electrocardiogram disturbances, Amenorrhoea, Galactorrhoea, Photosensitization, Additional info type:Chemi…	https://pubchem.ncbi.nlm.nih.gov/compound/66064	-9.356810450764154	-5.19530517617023	157.282336421422	127.79599258976371	6	46	0.007476920960485	0.00493858256377	3.9673456922149995e-4	0.010265506897131	142.53916450559285	29.48634383165829	26	0.005331120733176251
Prestw-147	Nicergoline	[Therapeutic class:Cardiovascular, Therapeutic effect:Anti-ischemic, Vasodilator, Target type:GPCR, Target names:Adrenergic Alpha receptors, Side effect:Epigastric misery, Facial flushing, Dizziness, Additional info type:Chemical classification (according ATC code), Additional info detail:Ergot alkaloids]	https://pubchem.ncbi.nlm.nih.gov/compound/4475	-0.00282768523746272	2.6252452559403436	144.14871819390703	116.10488366695364	833	1286	0.006852572240555	0.00448678821946166	0.00866076676173483	0.01188804996976666	130.12680093043033	28.04383452695339	1059.5	0.010274408365750744
Prestw-58	Oxethazaine	[Therapeutic class:Neuromuscular, Therapeutic effect:Local anesthetic, Target type:Ion channel, Target names:Na+, Side effect:Hypersensitivity reactions, Additional info type:?, Additional info detail:?]	https://pubchem.ncbi.nlm.nih.gov/compound/4621	1.4336364153936012	1.8873384812976524	165.4139285275858	116.30231799298367	960	1169	0.00786348230516	0.00449441792443333	0.010629816368845	0.01089684921316666	140.85812326028474	49.11161053460212	1064.5	0.01076333279100583
Prestw-1184	Tioconazole	[Therapeutic class:Infectiology, Metabolism, Therapeutic effect:Antifungal, Target type:Enzyme, Target names:14-alpha demethylase, Side effect:Hypersensitivity reactions, Mucosal irritation, Additional info type:Chemical classification (according ATC code), Additional info detail:Imidazole derivative]	https://pubchem.ncbi.nlm.nih.gov/compound/5482	6.5460913247262065	0.07095257448487416	117.35990319025606	106.38149013327909	1412	881	0.00557907988938166	0.00411103479564166	0.009700923459605	0.01024643324005166	111.87069666176757	10.978413056976976	1146.5	0.00997367834982833
Prestw-197	Metaraminol bitartrate	[Therapeutic class:Cardiovascular, Therapeutic effect:Antihypotensive, Vasoconstrictor, Target type:GPCR, Target names:Adrenergic receptors, Side effect:Tachycardia, Arrhythmia, Thrombosis, Additional info type:?, Additional info detail:?]	https://pubchem.ncbi.nlm.nih.gov/compound/6419984	6.794927625622926	-0.00473017163232494	107.93098484651163	481.4642697066641	1434	869	0.00513084597575166	0.01860583418358333	0.01134253960723333	0.01226507468771166	294.69762727658787	-373.53328486015243	1151.5	0.011803807147472496
Prestw-275	Fenofibrate	[Therapeutic class:Metabolism, Therapeutic effect:Hypocholesterolemic, Lipid-lowering, Uricosuric, Target type:Nuclear receptor, Target names:Peroxisome proliferator-activated alpha receptor, Side effect:Dyspepsia, Hepatic enzyme levels elevated, Pruritus, Photosensitization, Myalgia, Kidney stone, Additional info type:Therapeutic classification (according ATC code), Additional info detail:Fibrat…	https://pubchem.ncbi.nlm.nih.gov/compound/3339	0.91334233170046	1.9062591678269525	122.20141917758988	119.03341785917914	914	1172	0.00580923689995166	0.00459995927910166	0.00989674737989666	0.01241575771321666	120.61741851838451	3.168001318410745	1043	0.01115625254655666
Prestw-9	Hydrochlorothiazide	[Therapeutic class:Metabolism, Therapeutic effect:Antihypertensive, Diuretic, Target type:Carrier, Target names:Solute carrier family 12 member 3, Side effect:Photosensitization, Nausea, Constipation, Asthenia, Paresthesia, Headache, Hypokalemia, Additional info type:Therapeutic classification (according ATC code), Chemical classification (according ATC code), Additional info detail:Low-ceiling d…	https://pubchem.ncbi.nlm.nih.gov/compound/3639	-1.518466972517483	0.04572499244580778	105.6573493736614	111.74498676082058	699	877	0.005022761411965	0.00431830319576	0.00912489528611833	0.01044035012212833	108.70116806724099	-6.087637387159177	788	0.00978262270412333
Prestw-304	Econazole nitrate	[Therapeutic class:Infectiology, Metabolism, Therapeutic effect:Antifungal, Target type:Enzyme, Target names:?, Side effect:Hypersensitivity reactions, Mucosal irritation, Additional info type:Chemical classification (according ATC code), Additional info detail:Imidazole derivative]	https://pubchem.ncbi.nlm.nih.gov/compound/68589	2.2140775409333133	1.8747246902781192	149.93981390389598	143.77788877315186	1029	1167	0.007127870572735	0.00555619124012833	0.0091000994046635	0.01112637032444666	146.85885133852392	6.161925130744123	1098	0.010113234864555079
Prestw-178	Mephenesin	[Therapeutic class:Central Nervous System, Neuromuscular, Therapeutic effect:Anticonvulsant, Local anesthetic, Muscle relaxant, Target type:?, Target names:?, Side effect:Somnolence, Nausea, Hypersensitivity reactions, Additional info type:Side effect, Additional info detail:Drug abused]	https://pubchem.ncbi.nlm.nih.gov/compound/4059	2.7569931065261564	-0.591271454040618	97.55249412683357	101.59382621792284	1077	776	0.00463747108976166	0.00392601902907166	0.01031255559063833	0.01086823836279166	99.57316017237821	-4.041332091089274	926.5	0.010590396976714996
Prestw-260	Praziquantel	[Therapeutic class:Infectiology, Therapeutic effect:Antihelmintic, Target type:Not identified, Target names:?, Side effect:Asthenia, Headache, Hypersensitivity reactions, Nausea, Diarrhoea, Anorexia, Vertigo, Somnolence, Seizure, Myalgia, Arthralgia, Additional info type:?, Additional info detail:?]	https://pubchem.ncbi.nlm.nih.gov/compound/4891	4.6911298089506595	-0.8246265879019818	88.92604073960175	106.82570732526456	1248	739	0.00422738492488666	0.00412820124377833	0.01073726530497333	0.01073281455320166	97.87587403243316	-17.899666585662814	993.5	0.010735039929087496
Prestw-91	Khellin	[Therapeutic class:Cardiovascular, Gastroenterology, Respiratory, Therapeutic effect:Antispastic, Antitussive, Vasodilator, Target type:?, Target names:?, Side effect:Dizziness, Headache, Nausea, Epigastric misery, Additional info type:?, Additional info detail:?]	https://pubchem.ncbi.nlm.nih.gov/compound/3828	1.0943141868980744	0.02680430591650801	99.35802640217646	158.8318745522059	930	874	0.00472330286478166	0.00613794149831	0.011069784406575	0.0124945959542	129.0949504771912	-59.47384815002944	902	0.0117821901803875
Prestw-87	Diazoxide	[Therapeutic class:Cardiovascular, Metabolism, Therapeutic effect:Antidiuretic, Antihypertensive, Vasodilator, Target type:Ion channel, Target names:ATP-dependent K+ channels, Side effect:Nausea, Hirsutism, Hyperglycemia, Additional info type:Chemical classification (according ATC code), Additional info detail:Thiazide derivative]	https://pubchem.ncbi.nlm.nih.gov/compound/3019	3.039761630272429	-0.23808530549368884	102.67487284889252	97.03649900239684	1102	832	0.00488097981239333	0.00374990445561833	0.01100684120319	0.01124399182541666	99.85568592564468	5.638373846495682	967	0.01112541651430333
Prestw-72	Imipramine hydrochloride	[Therapeutic class:Central Nervous System, Therapeutic effect:Antidepressant, Target type:Carrier, Target names:5-HT uptake, Side effect:Hot flushes, Orthostatic hypotension, Mouth dryness, Constipation, Tachycardia, Tremor, Dizziness, Somnolence, Confusion, Blurred vision, Lacrimal flow decreased, Urinary troubles, Additional info type:?, Additional info detail:?]	https://pubchem.ncbi.nlm.nih.gov/compound/8228	-0.5683647327300075	3.640655433012765	178.46730352430728	116.54909684225882	783	1447	0.00848401640542	0.00450395451237666	0.01246407783281666	0.01161402335855833	147.50820018328307	61.918206682048464	1115	0.012039050595687495
Prestw-233	Hyoscyamine (L)	[Therapeutic class:Central Nervous System, Ophthalmology, Therapeutic effect:Antiemetic, Antispastic, Mydriatic, Target type:GPCR, Target names:Cholinergic receptors, Side effect:Mouth dryness, Urinary troubles, Blurred vision, Tachycardia, Palpitations, Mydriasis, Taste alteration, Headache, Drowsiness, Dizziness, Nausea, Ataxia, Confusion, Memory loss, Additional info type:Chemical classificati…	https://pubchem.ncbi.nlm.nih.gov/compound/3661	-1.620263641066141	1.0863627515572951	100.53497718192808	96.54293929552776	690	1042	0.00477925299977333	0.00373083120212166	0.00943579776988333	0.01218623621388333	98.53895823872793	3.9920378864003254	866	0.01081101699188333
Prestw-1471	Amfepramone hydrochloride	[Therapeutic class:Central Nervous System, Therapeutic effect:?, Target type:Not identified, Target names:?, Side effect:Hypertension, Hypersensitivity reactions, Cardiac toxicity, Pulmonary hypertension, Thrombosis, Urinary troubles, Depression, Additional info type:?, Additional info detail:?]	https://pubchem.ncbi.nlm.nih.gov/compound/91442	-0.6022969555795603	4.914648325985616	105.25611526280602	90.2416416691802	780	1649	0.00500368745997666	0.003487322169045	0.00992472229216333	0.01356972117595833	97.7488784659931	15.014473593625823	1214.5	0.01174722173406083
Prestw-64	Chlorpromazine hydrochloride	[Therapeutic class:Cardiovascular, Central Nervous System, Therapeutic effect:Antiemetic, Antihypertensive, Antipsychotic, Target type:GPCR, Target names:Dopaminergic D2 receptor, Side effect:Orthostatic hypotension, Mouth dryness, Blurred vision, Urinary troubles, Constipation, Sedation, Somnolence, Anxiety, Extrapyramidal syndrome, Additional info type:Chemical classification (according ATC cod…	https://pubchem.ncbi.nlm.nih.gov/compound/6240	-9.119284890817283	-4.8799604006819	144.7371952164167	141.0632390897619	27	96	0.00688054738566333	0.00545128559073	0.00126014091074366	0.0085774780018364	142.9002171530893	3.6739561266547867	61.5	0.00491880945629003
Prestw-76	Dibucaine	[Therapeutic class:Neuromuscular, Therapeutic effect:Local anesthetic, Target type:Ion channel, Target names:Voltage-gated Na+ channel, Side effect:Skin dryness, Additional info type:Chemical classification (according ATC code), Additional info detail:Amides]	https://pubchem.ncbi.nlm.nih.gov/compound/3025	-6.8458259598972555	-0.3326887381401877	202.90223166161744	129.31619191391485	228	817	0.00964560918509666	0.00499732955359	0.01263129117431531	0.01488962656975	166.10921178776613	73.58603974770259	522.5	0.013760458872032654
Prestw-212	Pyrantel tartrate	[Therapeutic class:Infectiology, Therapeutic effect:Antihelmintic, Target type:Enzyme, Target names:Fumarate reductase, Side effect:Nausea, Diarrhoea, Anorexia, Hepatic enzyme levels elevated, Headache, Dizziness, Drowsiness, Rash, Additional info type:?, Additional info detail:?]	https://pubchem.ncbi.nlm.nih.gov/compound/6713925	-2.095314760959879	1.1052834380865952	87.38798970861217	102.56452758212468	648	1045	0.00415426872981	0.00396353107256166	0.00873324705754	0.01138640944069166	94.97625864536843	-15.176537873512515	846.5	0.01005982824911583
Prestw-41	Procaine hydrochloride	[Therapeutic class:Neuromuscular, Therapeutic effect:Local anesthetic, Target type:Ion channel, Target names:Voltage-gated Na+ channel, Side effect:Hypersensitivity reactions, Dizziness, Blurred vision, Tinnitus, Nausea, Additional info type:Chemical classification (according ATC code), Additional info detail:Esters of aminobenzoic acid]	https://pubchem.ncbi.nlm.nih.gov/compound/5795	-0.05938138998671721	0.6007317973052678	91.72127925056547	96.9377868601134	828	965	0.00436026556417333	0.00374608979715499	0.00926222659958	0.01087523240131	94.32953305533944	-5.216507609547932	896.5	0.010068729500445
Prestw-188	Pentolinium bitartrate	[Therapeutic class:Cardiovascular, Therapeutic effect:Antihypertensive, Target type:Ionotropic receptor, Target names:Nicotinic receptors, Side effect:?, Additional info type:?, Additional info detail:?]	https://pubchem.ncbi.nlm.nih.gov/compound/5702277	-0.8058902926768764	0.5944249017955012	107.82399169576584	92.79177747529371	762	964	0.00512575971273166	0.00358587030011	0.00951082096436333	0.012195137368205	100.30788458552978	15.032214220472127	863	0.010852979166284166
Prestw-300	Diperodon hydrochloride	[Therapeutic class:Neuromuscular, Therapeutic effect:Local anesthetic, Target type:?, Target names:?, Side effect:Dizziness, Blurred vision, Bradycardia, Irritation, Urinary troubles, Additional info type:?, Additional info detail:?]	https://pubchem.ncbi.nlm.nih.gov/compound/10830	2.80223607032556	0.6070386928150344	141.406982788747	103.76554957960836	1081	966	0.00672223504322333	0.00400994368828833	0.01026105647907	0.01125480032836333	122.58626618417767	37.64143320913864	1023.5	0.010757928403716664
Prestw-127	Isoconazole	[Therapeutic class:Infectiology, Metabolism, Therapeutic effect:Antibacterial, Antifungal, Target type:Enzyme, Target names:Sterol 14-demethylase, Side effect:Hypersensitivity reactions, Additional info type:Chemical classification (according ATC code), Additional info detail:Imidazole derivative]	https://pubchem.ncbi.nlm.nih.gov/compound/3760	5.562056862089179	-0.4966680213941191	109.25504467826563	108.02672731438648	1325	791	0.00519378941195833	0.00417461378189333	0.01037232050051833	0.00965896093597833	108.64088599632606	1.2283173638791567	1058	0.010015640718248332
Prestw-213	Fenspiride hydrochloride	[Therapeutic class:Respiratory, Therapeutic effect:Antitussive, Bronchodilator, Target type:GPCR, Target names:Bradykinin receptor, Side effect:Nausea, Epigastric misery, Drowsiness, Tachycardia, Hypersensitivity reactions, Additional info type:?, Additional info detail:?]	https://pubchem.ncbi.nlm.nih.gov/compound/68626	1.6259190115410664	1.0989765425768283	89.62150928031095	94.7331581121501	977	1044	0.00426044625540666	0.00366089353337833	0.010718827213455	0.010976323237005	92.17733369623052	-5.1116488318391475	1010.5	0.01084757522523
Prestw-225	Nifenazone	[Therapeutic class:Central Nervous System, Metabolism, Therapeutic effect:Analgesic, Anti-inflammatory, Antipyretic, Target type:Enzyme, Target names:Cyclooxygenases, Side effect:Erythema, Hypersensitivity reactions, Additional info type:Therapeutic classification (according ATC code), Additional info detail:NSAID]	https://pubchem.ncbi.nlm.nih.gov/compound/4487	1.252664560195987	0.8845420952447645	91.88177224191702	101.90643190634572	944	1010	0.00436789511392666	0.00393809944701666	0.00958520903562333	0.01160830104103333	96.89410207413137	-10.024659664428697	977	0.01059675503832833
Prestw-174	Alverine citrate salt	[Therapeutic class:Neuromuscular, Therapeutic effect:Antispastic, Target type:Not identified, Target names:?, Side effect:Pruritus, Hypersensitivity reactions, Additional info type:?, Additional info detail:?]	https://pubchem.ncbi.nlm.nih.gov/compound/21718	1.015139000249118	4.605610446007053	174.72248284199154	246.0956294726842	923	1600	0.00830599432811666	0.009510185414305	0.01234327691295	0.01340060013657	210.4090561573379	-71.37314663069267	1261.5	0.01287193852476
Prestw-293	Glafenine hydrochloride	[Therapeutic class:Metabolism, Therapeutic effect:Analgesic, Target type:?, Target names:?, Side effect:Hepatotoxicity, Nephrotoxicity, Hypersensitivity reactions, Additional info type:?, Additional info detail:?]	https://pubchem.ncbi.nlm.nih.gov/compound/3085326	4.306564616655729	-0.5155887079234188	99.50515014741154	134.67968653305135	1214	788	0.00473029686448666	0.005204597876095	0.01082055398727166	0.011439816017325	117.09241834023145	-35.17453638563981	1001	0.011130185002298329
Prestw-272	Indomethacin	[Therapeutic class:Central Nervous System, Metabolism, Therapeutic effect:Analgesic, Anti-inflammatory, Antipyretic, Uricosuric, Target type:Enzyme, Target names:Cyclooxygenase, Side effect:Gastrointestinal ulceration, Oedema, Hypertension, Headache, Asthenia, Dizziness, Hypersensitivity reactions, Hyperkalemia, Nephrotoxicity, Additional info type:Therapeutic classification (according ATC code),…	https://pubchem.ncbi.nlm.nih.gov/compound/3715	4.623265363251554	1.0169869009498629	99.54527013005163	95.29254666652842	1242	1031	0.00473220409670333	0.00368251069448833	0.01105389006747166	0.010372955934145	97.41890839829003	4.2527234635232105	1136.5	0.01071342300080833
Prestw-69	Acebutolol hydrochloride	[Therapeutic class:Cardiovascular, Therapeutic effect:Antianginal, Antiarrhythmic, Antihypertensive, Target type:GPCR, Target names:Adrenergic beta-1 receptor, Side effect:Asthenia, Raynaud's syndrome, Bradycardia, Epigastric misery, Nausea, Erectile dysfunction, Hypotension, Bronchospasm, Hypoglycemia, Hypersensitivity reactions, Additional info type:Therapeutic classification (according ATC cod…	https://pubchem.ncbi.nlm.nih.gov/compound/441307	0.11027972426104624	2.1206936151590163	103.65120330807108	108.50385591764866	843	1206	0.00492739281617166	0.00419305206742166	0.00905241483512	0.01220721759214666	106.07752961285988	-4.852652609577589	1024.5	0.01062981621363333
Prestw-1811	Azilsartan kamedoxomil	[Therapeutic class:Cardiovascular, Therapeutic effect:Antihypertensive, Target type:?, Target names:?, Side effect:Dizziness, Hypotension, Additional info type:?, Additional info detail:?]	https://pubchem.ncbi.nlm.nih.gov/compound/135409642	1.1961108554467323	1.893645376807419	99.10391603648632	98.81336174529648	939	1170	0.004711222912495	0.00381857001533166	0.00999338792946166	0.01152882705597	98.9586388908914	0.2905542911898493	1054.5	0.010761107492715829
Prestw-151	Erythromycin	[Therapeutic class:Infectiology, Metabolism, Therapeutic effect:Antibacterial, Anti-inflammatory, Target type:Ribosome, Target names:50S unit, Side effect:Rash, Nausea, Diarrhoea, Ototoxicity, Additional info type:Reference, Therapeutic use, Chemical classification (according ATC code), Additional info detail:J Antimicrob Chemother. 2007 Mar 59(3):347-58, Prokinetic agent, Macrolide]	https://pubchem.ncbi.nlm.nih.gov/compound/3255	1.6485404934407684	1.0548282740084625	108.2252241740398	109.57325938245476	979	1037	0.00514483358711	0.00423437838132166	0.01052109563411166	0.01122936878041333	108.89924177824727	-1.34803520841497	1008	0.010875232207262494
Prestw-84	Moroxidine hydrochloride	[Therapeutic class:Infectiology, Therapeutic effect:Antiviral, Target type:?, Target names:?, Side effect:Headache, Sweat, Constipation, Epigastric misery, Myalgia, Additional info type:?, Additional info detail:?]	https://pubchem.ncbi.nlm.nih.gov/compound/76621	2.1688345771339095	-1.2913368556247096	91.10605883821876	93.94343687457864	1025	665	0.004331019086145	0.00363037533437166	0.01092927437275	0.0116063936924	92.5247478563987	-2.8373780363598797	845	0.011267834032574999
Prestw-4	Metformin hydrochloride	[Therapeutic class:Endocrinology, Therapeutic effect:Anorectic, Antidiabetic, Antilipemic, Target type:?, Target names:?, Side effect:Nausea, Diarrhoea, Taste alteration, Hypersensitivity reactions, Lactic acidosis, Additional info type:New therapeutic use, Reference, Chemical classification (according ATC code), Additional info detail:Potential anticancer agent, Oncotarget. 2011 Dec 2(12):896-91…	https://pubchem.ncbi.nlm.nih.gov/compound/14219	4.6911298089506595	-1.0012196621754463	89.20689776036201	118.06271850316648	1248	711	0.00424073636531666	0.00456244731321666	0.01118104842802	0.01077795595241166	103.63480813176425	-28.855820742804468	979.5	0.010979502190215831
Prestw-86	Acyclovir	[Therapeutic class:Metabolism, Therapeutic effect:Antiviral, Target type:Enzyme, Target names:DNA polymerases, Side effect:Headache, Dizziness, Nausea, Vomiting, Diarrhoea, Hypersensitivity reactions, Fatigue, Additional info type:?, Additional info detail:?]	https://pubchem.ncbi.nlm.nih.gov/compound/135398513	0.3138730613583624	1.6855178249851217	120.9977209263376	103.73264921408348	861	1137	0.005752015238005	0.00400867227775166	0.010718191547	0.01197833226373333	112.36518507021054	17.265071712254127	999	0.011348261905366665
Prestw-295	Pergolide mesylate	[Therapeutic class:Central Nervous System, Therapeutic effect:Antiparkinsonian, Target type:GPCR, Target names:Dopaminergic receptors, Side effect:Nausea, Constipation, Mouth dryness, Anorexia, Dizziness, Somnolence, Hiccup, Orthostatic hypotension, Oedema, Hallucinations, Anxiety, Leucopenia, Additional info type:?, Additional info detail:?]	https://pubchem.ncbi.nlm.nih.gov/compound/21871606	1.3997041925440483	0.7773248715787324	136.19098669231423	128.78971979160957	957	993	0.00647427591805666	0.00497698442389666	0.01039139421968	0.01128404692280333	132.49035324196188	7.401266900704655	975	0.010837720571241664
Prestw-1	Azaguanine-8	[Therapeutic class:Oncology, Therapeutic effect:Antineoplastic, Target type:Enzyme, Target names:Purine antimetabolite, Side effect:?, Additional info type:Pharmacological tool, Additional info detail:?]	https://pubchem.ncbi.nlm.nih.gov/compound/135403646	-5.409361859266192	-3.416760642416051	120.14176265954464	126.88122747019416	355	328	0.00571132451295666	0.00490323213549833	0.01398870845636666	0.01424048235641333	123.5114950648694	-6.7394648106495225	341.5	0.014114595406389995
Prestw-306	Clemastine fumarate	[Therapeutic class:Allergology, Central Nervous System, Therapeutic effect:Antiemetic, Antihistaminic, Sedative, Target type:GPCR, Target names:Histaminergic H1 receptor, Side effect:Drowsiness, Dizziness, Sedation, Diarrhoea, Nausea, Blurred vision, Additional info type:Chemical classification (according ATC code), Additional info detail:Aminoalkyl ether]	https://pubchem.ncbi.nlm.nih.gov/compound/53394933	0.800234922201951	-2.93743658367379	232.37929365827793	169.72339975938877	904	404	0.01104689599015666	0.00655883651536833	0.01284555353533333	0.00806248560546885	201.05134670883336	62.65589389888916	654	0.01045401957040109
Prestw-67	Miconazole	[Therapeutic class:Infectiology, Metabolism, Therapeutic effect:Antifungal, Target type:Enzyme, Target names:Sterol 14-demethylase, Side effect:Nausea, Vomiting, Diarrhoea, Mouth dryness, Headache, Taste alteration, Pruritus, Rash, Additional info type:Chemical classification (according ATC code), Additional info detail:Imidazole derivative]	https://pubchem.ncbi.nlm.nih.gov/compound/4189	4.31787535760558	2.1206936151590163	208.29208999527287	109.2113091707868	1215	1206	0.00990183341005333	0.004220391080405	0.01000038169633833	0.01101192746622333	158.75169958302985	99.08078082448607	1210.5	0.01050615458128083
Prestw-227	Clemizole hydrochloride	[Therapeutic class:Allergology, Dermatology, Infectiology, Therapeutic effect:Antibacterial, Antifungal, Antihistaminic, Antipruritic, Target type:GPCR, Target names:Histaminergic H1 receptor, Side effect:Sedation, Additional info type:?, Additional info detail:?]	https://pubchem.ncbi.nlm.nih.gov/compound/5309446	3.593987936815122	6.163413636919401	129.26307406226096	114.22930576933592	1151	1847	0.00614493534279166	0.00441430788487166	0.01015170007788333	0.01315582008101666	121.74618991579844	15.033768292925032	1499	0.011653760079449994
Prestw-137	Clindamycin hydrochloride	[Therapeutic class:Infectiology, Metabolism, Therapeutic effect:Antibacterial, Target type:Ribosome, Target names:50S unit, Side effect:Diarrhoea, Nausea, Hypersensitivity reactions, Rash, Neutropenia, Agranulocytosis, Additional info type:Chemical classification (according ATC code), Additional info detail:Lincosamide]	https://pubchem.ncbi.nlm.nih.gov/compound/21872021	1.8860660533876372	0.9476110503424304	98.44857645771992	100.32699143956454	1000	1020	0.00468006924105166	0.00387706312661499	0.01083072674617166	0.01137814406927333	99.38778394864224	-1.8784149818446139	1010	0.011104435407722494
Prestw-27	Doxylamine succinate	[Therapeutic class:Allergology, Central Nervous System, Therapeutic effect:Anti-anorectic, Antiemetic, Antihistaminic, Antitussive, Sedative, Target type:GPCR, Target names:Histaminergic H1 receptor, Side effect:Constipation, Mouth dryness, Blurred vision, Palpitations, Drowsiness, Additional info type:Therapeutic use, Reference, Chemical classification (according ATC code), Additional info detai…	https://pubchem.ncbi.nlm.nih.gov/compound/11224	2.485535323729734	1.0232937964596294	112.38464821339724	103.61748086425466	1053	1032	0.00534256516645333	0.00400422168119666	0.010049337521205	0.01038249294895333	108.00106453882594	8.767167349142582	1042.5	0.010215915235079163
Prestw-234	Chlorphensin carbamate	[Therapeutic class:Central Nervous System, Therapeutic effect:Muscle relaxant, Target type:?, Target names:?, Side effect:Drowsiness, Dizziness, Confusion, Headache, Insomnia, Nausea, Epigastric misery, Additional info type:?, Additional info detail:?]	https://pubchem.ncbi.nlm.nih.gov/compound/2724	1.784269384838979	-0.4903611258843525	97.60598906959017	95.2596442927714	991	792	0.00464001414366	0.003681239206345	0.01053253980352166	0.01020955736748333	96.43281668118078	2.3463447768187677	891.5	0.010371048585502494
Prestw-146	Tamoxifen citrate	[Therapeutic class:Endocrinology, Oncology, Therapeutic effect:Antineoplastic, Target type:Nuclear receptor, Target names:Estrogen receptor, Side effect:Thrombosis, Optic nerve damage, Nausea, Hair loss, Headache, Anemia, Thrombopenia, Hepatic enzyme levels elevated, Arthralgia, hot flushes, Menstrual disturbances, Additional info type:?, Additional info detail:?]	https://pubchem.ncbi.nlm.nih.gov/compound/23672	-9.255013782215498	-5.403432727992527	95.51959650833804	63.25142006493871	15	13	0.00454083077299066	0.00244430481689	4.018209098526667e-4	5.264362553135001e-4	79.38550828663838	32.26817644339933	14	4.641285825830834e-4
Prestw-26	Cimetidine	[Therapeutic class:Gastroenterology, Therapeutic effect:Antiulcer, Target type:GPCR, Target names:Histaminergic H2 receptor, Side effect:Diarrhoea, Headache, Dizziness, Asthenia, Gynecomastia, Galactorrhoea, Additional info type:New therapeutic use, Reference, Additional info detail:Potential anticancer agent, Digestion. 1999 Sep-Oct 60(5):415-21]	https://pubchem.ncbi.nlm.nih.gov/compound/2756	4.5667116585022995	2.991045195506806	101.19031839331076	89.1886883870932	1237	1344	0.00481040674882833	0.00344663156041166	0.01152310473843666	0.01204954103256666	95.18950339020198	12.001630006217567	1290.5	0.01178632288550166
Prestw-19	Captopril	[Therapeutic class:Cardiovascular, Therapeutic effect:Antihypertensive, Vasodilator, Target type:Enzyme, Target names:Angiotensin-converting enzyme, Side effect:Insomnia, Taste alteration, Dizziness, Cough, Nausea, Epigastric misery, Mouth dryness, Pruritus, Rash, Hair loss, Additional info type:?, Additional info detail:?]	https://pubchem.ncbi.nlm.nih.gov/compound/2550	1.6032975296413647	2.2405246298445816	109.4289199762799	104.80205769968596	975	1225	0.005202055132635	0.00404999878567666	0.01019302677984666	0.01331476805111666	107.11548883798292	4.62686227659394	1100	0.01175389741548166
Prestw-5	Atracurium besylate	[Therapeutic class:Neuromuscular, Therapeutic effect:Curarizing, Target type:Receptor, Target names:Neuromuscular blocking agent, Side effect:Hypersensitivity reactions, Hypotension, Hypertension, Vasodilatation, Tachycardia, Bradycardia, Dyspnea, Bronchospasm, Rash, Additional info type:Chemical classification (according ATC code), Additional info detail:Quaternary ammonium]	https://pubchem.ncbi.nlm.nih.gov/compound/47320	-3.724061457738408	-0.4714404393550527	88.99291145883554	84.96041403027453	504	795	0.004230563839275	0.00328323299375666	0.01025597006082166	0.01348770355496666	86.97666274455503	4.032497428561001	649.5	0.01187183680789416
Prestw-210	Fenbendazole	[Therapeutic class:Infectiology, Metabolism, Therapeutic effect:Antihelmintic, Target type:Protein, Target names:Microtubule, Side effect:Vomiting, Hypersensitivity reactions, Additional info type:Veterinary use, Administration route, Reference, Additional info detail:Anti-cancer, Anticancer Res. 2013 Feb 33(2):355-62]	https://pubchem.ncbi.nlm.nih.gov/compound/3334	-6.77796151419815	-4.08529156645131	177.35723162687174	166.15321003259706	234	222	0.008431245572875	0.00642086914740333	0.0130579083537	0.01656366869186666	171.7552208297344	11.204021594274678	228	0.01481078852278333
Prestw-202	Tiratricol, 3,3',5-triiodothyroacetic acid	[Therapeutic class:Endocrinology, Therapeutic effect:Antihypothyroid, Hypocholesterolemic, Target type:Nuclear receptor, Target names:Thyroid hormone receptor, Side effect:Hyperthyroidism, Tachycardia, Irritability, Insomnia, Fever, Sweat, Weight loss, Diarrhoea, Additional info type:Therapeutic use, Additional info detail:Previous uses as a fat-loss food supplement]	https://pubchem.ncbi.nlm.nih.gov/compound/5803	1.8634445714879353	2.713541793077076	102.58124894419316	98.53368453885824	998	1300	0.00487652909941833	0.00380776209446333	0.00941990292631166	0.01258487844217666	100.5574667415257	4.047564405334924	1149	0.01100239068424416
Prestw-211	Piroxicam	[Therapeutic class:Central Nervous System, Hematology, Metabolism, Therapeutic effect:Analgesic, Anticoagulant, Anti-inflammatory, Antiplatelet, Antipyretic, Uricosuric, Target type:Enzyme, Target names:Cyclooxygenase, Side effect:Gastrointestinal ulceration, Nausea, Hypersensitivity reactions, Headache, Dizziness, Oedema, Hyperkalemia, Nephrotoxicity, Additional info type:Therapeutic classificat…	https://pubchem.ncbi.nlm.nih.gov/compound/54676228	0.7210597355529947	-0.5092818124136522	110.37849725006292	97.49717441037564	897	789	0.00524719633783	0.00376770691946166	0.00975369421455499	0.01115688836822666	103.93783583021929	12.881322839687286	843	0.010455291291390825
Prestw-104	Famotidine	[Therapeutic class:Gastroenterology, Therapeutic effect:Antiulcer, Target type:GPCR, Target names:Histaminergic H2 receptor, Side effect:Headache, Dizziness, Constipation, Diarrhoea, Additional info type:?, Additional info detail:?]	https://pubchem.ncbi.nlm.nih.gov/compound/3325	3.774959792012737	1.7927350486511535	105.4567372159954	106.2169722392794	1167	1154	0.00501322466880166	0.004104677122085	0.01069148823930166	0.01151928980836833	105.8368547276374	-0.7602350232839967	1160.5	0.011105389023834995
Prestw-1192	Oxandrolone	[Therapeutic class:Endocrinology, Therapeutic effect:?, Target type:Nuclear receptors, Target names:?, Side effect:Hepatic enzyme levels elevated, Hypercholesterolemia, Oedema, Oligospermia, Priapism, Dysphonia, Acne, Hirsutism, Menstrual disturbances, Red cell production increased, Hepatotoxicity, Nausea, Diarrhoea, Excitation, Insomnia, Depression, Additional info type:Chemical classification (…	https://pubchem.ncbi.nlm.nih.gov/compound/249098	6.308565764779338	2.9532038224482062	84.77999329301225	97.56297714965754	1391	1338	0.0040302892448383304	0.00377024981814166	0.00993616646156	0.01147096976637	91.1714852213349	-12.782983856645288	1364.5	0.010703568113965
Prestw-61	Morantel tartrate	[Therapeutic class:Infectiology, Therapeutic effect:Antihelmintic, Target type:Enzyme, Target names:Acetylcholine esterase, Side effect:Gastrointestinal ulceration, Diarrhoea, Nausea, Additional info type:Veterinary use, Additional info detail:?]	https://pubchem.ncbi.nlm.nih.gov/compound/6713915	1.4110149334938995	-0.30746115610112135	109.08118570599537	85.17429251406827	958	821	0.00518552446737833	0.003291498171165	0.01027758722193166	0.01045433757827166	97.12773911003183	23.906893191927097	889.5	0.01036596240010166
Prestw-54	Mefenamic acid	[Therapeutic class:Central Nervous System, Metabolism, Therapeutic effect:Analgesic, Anti-inflammatory, Antipyretic, Target type:Enzyme, Target names:Cyclooxygenase, Side effect:Epigastric misery, Nausea, Dyspepsia, Nephrotoxicity, Anemia, Dizziness, Oedema, Headache, Pruritus, Tinnitus, Hepatic enzyme levels elevated, Additional info type:Therapeutic classification (according ATC code), Chemical…	https://pubchem.ncbi.nlm.nih.gov/compound/4044	0.21207639280970433	0.6511869613834006	105.0020089785694	96.80617033579784	852	973	0.004991607701715	0.00374100357294	0.00935759527299166	0.01157142516846833	100.90408965718362	8.195838642771562	912.5	0.010464510220729995
Prestw-75	Adiphenine hydrochloride	[Therapeutic class:Neuromuscular, Therapeutic effect:Antispastic, Target type:Ionotropic receptor, Target names:Nicotinic receptors, Side effect:Anticholinergic effects, Mouth dryness, Mydriasis, Additional info type:?, Additional info detail:?]	https://pubchem.ncbi.nlm.nih.gov/compound/5763	1.015139000249118	0.8908489907545311	92.38999297319256	86.73727476481267	923	1011	0.004392055018495	0.00335189847585833	0.01042127617013333	0.01252892869526666	89.56363386900262	5.652718208379895	967	0.011475102432699995
Prestw-318	Quinacrine dihydrochloride hydrate	[Therapeutic class:Infectiology, Metabolism, Therapeutic effect:Antihelmintic, Antileishmanial, Antimalarial, Antiparasitic, Antiprotozoal, Antitrichomonal, Target type:Enzyme, Target names:Monoamines oxidases, Side effect:Dizziness, Epigastric misery, Diarrhoea, Nausea, Headache, Hypersensitivity reactions, Skin discoloration, Anorexia, Additional info type:Therapeutic use, Reference, Additional…	https://pubchem.ncbi.nlm.nih.gov/compound/2725002	-6.925001146546212	-1.9661746751697349	302.0462750276406	208.8637547517239	221	558	0.01435873967906666	0.00807138687620333	0.007132321188702	0.01127768893883	255.45501488968225	93.18252027591672	389.5	0.009205005063766
Prestw-312	Flunarizine dihydrochloride	[Therapeutic class:Central Nervous System, Therapeutic effect:Anticonvulsant, Vasodilator, Target type:Ion channel, Target names:Ca2+ channel, Side effect:Weight gain, Somnolence, Depression, Nausea, Constipation, Epigastric misery, Additional info type:?, Additional info detail:?]	https://pubchem.ncbi.nlm.nih.gov/compound/35353	1.4223256744437502	1.7485867800827877	173.59903353521696	152.87609302152796	959	1147	0.00825258755745833	0.00590778468177	0.01006904694562666	0.01086315225499833	163.23756327837248	20.722940513688997	1053	0.010466099600312495
Prestw-159	Dihydrostreptomycin sulfate	[Therapeutic class:Infectiology, Metabolism, Therapeutic effect:Antibacterial, Target type:Ribosome, Target names:30S unit, Side effect:Optic nerve damage, Blurred vision, Additional info type:?, Additional info detail:?]	https://pubchem.ncbi.nlm.nih.gov/compound/44134677	1.1848001144968816	-0.29484736508158815	113.6017116291724	89.23804596449531	938	823	0.00540042218441666	0.00344853894785166	0.01007794829397	0.01143155068471666	101.41987879683386	24.363665664677086	880.5	0.01075474948934333
Prestw-220	Indapamide	[Therapeutic class:Metabolism, Therapeutic effect:Antihypertensive, Diuretic, Target type:Carrier, Target names:Solute carrier family 12 member 3, Side effect:Hypersensitivity reactions, Nausea, Constipation, Vertigo, Asthenia, Paresthesia, Headache, Mouth dryness, Hypokalemia, Additional info type:Therapeutic classification (according ATC code), Chemical classification (according ATC code), Addi…	https://pubchem.ncbi.nlm.nih.gov/compound/3702	-0.02544916713716451	-1.0958230948219452	149.00361567175298	105.16401393643922	831	696	0.00708336538325	0.00406398631942833	0.00979438478437666	0.010933089225245	127.08381480409611	43.839601735313764	763.5	0.01036373700481083
Prestw-214	Gemfibrozil	[Therapeutic class:Metabolism, Therapeutic effect:Hypocholesterolemic, Lipid-lowering, Target type:Nuclear receptor, Target names:Peroxisome proliferator-activated alpha receptor, Side effect:Dizziness, Headache, Dyspepsia, Eczema, Rash, Fatigue, Additional info type:Therapeutic classification (according ATC code), Additional info detail:Fibrate]	https://pubchem.ncbi.nlm.nih.gov/compound/3463	-0.6475399193789638	0.21601117120950575	166.7647513402587	104.966579610323	776	904	0.00792769800561166	0.00405635661445333	0.010385671785735	0.01267325369796666	135.86566547529085	61.7981717299357	840	0.011529462741850832
Prestw-65	Diphenhydramine hydrochloride	[Therapeutic class:Allergology, Central Nervous System, Therapeutic effect:Antiemetic, Antihistaminic, Antitussive, Sedative, Target type:GPCR, Target names:Histaminergic H1 receptor, Side effect:Sedation, Somnolence, Mouth dryness, Constipation, Blurred vision, Mydriasis, Palpitations, Orthostatic hypotension, Dizziness, Memory loss, Motor incoordination, Confusion, Hypersensitivity reactions, A…	https://pubchem.ncbi.nlm.nih.gov/compound/8980	5.030452037446187	-0.4651335438452861	128.1396280208244	98.31980003006588	1278	796	0.00609152872736166	0.00379949668422333	0.01029284616622666	0.01106215508965666	113.22971402544513	29.819827990758526	1037	0.01067750062794166
Prestw-96	Guanabenz acetate	[Therapeutic class:Central Nervous System, Therapeutic effect:Antihypertensive, Target type:GPCR, Target names:Adrenergic Alpha receptors, Side effect:Drowsiness, Mouth dryness, Dizziness, Orthostatic hypotension, Miosis, Additional info type:?, Additional info detail:?]	https://pubchem.ncbi.nlm.nih.gov/compound/6852405	0.23469787470940612	-2.130153958423666	165.29356286542043	382.650893903612	854	532	0.007857760336865	0.014787263625	0.01059675480546833	0.0085202565727165	273.9722283845162	-217.35733103819155	693	0.009558505689092415
Prestw-1499	Fomepizole	[Therapeutic class:Metabolism, Therapeutic effect:?, Target type:Enzyme, Target names:Alcohol dehydrogenase, Side effect:Headache, Nausea, Dizziness, Drowsiness, Taste alteration, Anemia, Bradycardia, Tachycardia, Diarrhoea, Dyspepsia, Hiccup, Additional info type:?, Additional info detail:?]	https://pubchem.ncbi.nlm.nih.gov/compound/3406	0.5423259647266528	2.735379335228823	117.02511255501962	94.93338759646612	862	1415	0.00557335784348333	0.00369522642965	0.00872307410464333	0.01125607189412666	105.97925007574287	22.0917249585535	1138.5	0.009989572999384994
Prestw-463	Metrizamide	[Therapeutic class:Diagnostic, Therapeutic effect:Contrastant, Target type:?, Target names:?, Side effect:Headache, Nausea, Dizziness, Hypersensitivity reactions, Additional info type:Chemical classification (according ATC code), Additional info detail:Watersoluble, nephrotropic, low osmolar X-ray contrast media]	https://pubchem.ncbi.nlm.nih.gov/compound/342467	1.1625885721876643	1.642245146260004	125.12849261262544	99.00055909042092	958	1227	0.005959283870955	0.00385353869448	0.00974733634695666	0.01134381140581666	112.06452585152317	26.127933522204515	1092.5	0.01054557387638666
Prestw-953	(S)-(-)-Atenolol	[Therapeutic class:Cardiovascular, Therapeutic effect:Antianginal, Antiarrhythmic, Antihypertensive, Target type:GPCR, Target names:Adrenergic beta-1 receptor, Side effect:Asthenia, Raynaud's syndrome, Bradycardia, Epigastric misery, Nausea, Erectile dysfunction, Hypotension, Bronchospasm, Hypoglycemia, Hypersensitivity reactions, Additional info type:Therapeutic classification (according ATC cod…	https://pubchem.ncbi.nlm.nih.gov/compound/2249	0.4389488634831509	-1.782521009605072	96.75997860651093	92.10760047020162	846	638	0.00460822445651	0.00358523432320666	0.009352509165185	0.01019111927598833	94.43378953835628	4.652378136309309	742	0.009771814220586664
Prestw-1211	Alfacalcidol	[Therapeutic class:Metabolism, Therapeutic effect:Antiosteoporetic, Target type:Enzyme, Target names:Farnesyl pyrophosphate synthase, Side effect:Hypercalcemia, Additional info type:Chemical classification (according ATC code), Additional info detail:Vitamin D analog]	https://pubchem.ncbi.nlm.nih.gov/compound/2091	-2.64944203616647	-1.1603648488621805	96.81338222897972	80.39609645266674	368	745	0.00461076782085	0.00312937089862833	0.00765430709968	0.01178759445125166	88.60473934082323	16.41728577631298	556.5	0.00972095077546583
Prestw-1269	Haloprogin	[Therapeutic class:Infectiology, Therapeutic effect:Antifungal, Target type:?, Target names:?, Side effect:Skin dryness, Irritation, Burning, Additional info type:?, Additional info detail:?]	https://pubchem.ncbi.nlm.nih.gov/compound/3561	-4.807439024624573	-5.050294489394839	113.04683682221064	118.15385554030418	34	76	0.00538389120871666	0.004599069524554	0.00492484937420623	0.00278782334643482	115.60034618125741	-5.107018718093542	55	0.003856336360320525
Prestw-531	Pirenperone	[Therapeutic class:Central Nervous System, Therapeutic effect:?, Target type:GPCR, Target names:Serotoninergic 5-HT2 receptor, Side effect:?, Additional info type:?, Additional info detail:?]	https://pubchem.ncbi.nlm.nih.gov/compound/4847	2.196359584622684	0.9619435499336648	113.4072831634749	84.29993810371786	1118	1110	0.005401057579245	0.00328132564512333	0.00919928285293166	0.01151229650712	98.85361063359639	29.107345059757037	1114	0.010355789680025831
Prestw-1242	Erlotinib	[Therapeutic class:Oncology, Therapeutic effect:Antineoplastic, Target type:Enzyme, Target names:Tyrosine-protein kinase erbB-1 receptor, Side effect:Rash, Diarrhoea, Photosensitization, Anorexia, Asthenia, Dyspnea, Cough, Nausea, Additional info type:?, Additional info detail:?]	https://pubchem.ncbi.nlm.nih.gov/compound/176870	1.5373305641953592	3.3284627781799907	104.10242344979616	77.6193176504573	1016	1517	0.00495791070473666	0.00302128641245333	0.00919419666753	0.01114417240021	90.86087055012673	26.48310579933886	1266.5	0.01016918453387
Prestw-1158	Ropinirole hydrochloride	[Therapeutic class:Central Nervous System, Therapeutic effect:Antiparkinsonian, Target type:GPCR, Target names:Dopaminergic receptors, Side effect:Somnolence, Nausea, Dyskinesia, Oedema, Hypotension, Vertigo, Hallucinations, Additional info type:?, Additional info detail:?]	https://pubchem.ncbi.nlm.nih.gov/compound/68727	4.070069544661157	-0.718459538427977	117.57245772339762	89.75550498043461	1408	821	0.00559942532951833	0.00349368038587333	0.01069530270373333	0.01131011429241666	103.6639813519161	27.81695274296301	1114.5	0.011002708498074994
Prestw-542	Probenecid	[Therapeutic class:Metabolism, Therapeutic effect:Antigout, Uricosuric, Target type:Carrier, Target names:Solute carrier family 22 member 11, Side effect:Headache, Anorexia, Nausea, Dizziness, Urinary troubles, Hypersensitivity reactions, Additional info type:Mechanism, Additional info detail:Increasing uric acid excretion]	https://pubchem.ncbi.nlm.nih.gov/compound/4911	1.1302832280490702	2.264401307002896	110.336823384206	90.68653852065697	953	1334	0.00525482596519	0.003529920320335	0.00926222621152833	0.012188779811055	100.51168095243148	19.650284863549032	1143.5	0.010725503011291665
Prestw-328	Zoxazolamine	[Therapeutic class:Metabolism, Neuromuscular, Therapeutic effect:Antigout, Muscle relaxant, Uricosuric, Target type:Carrier, Target names:Uric acid uptake, Side effect:Drowsiness, Nausea, Additional info type:?, Additional info detail:?]	https://pubchem.ncbi.nlm.nih.gov/compound/6103	2.125287827517776	0.7700636125082869	120.6963276434475	84.72461842540643	1107	1077	0.00574820061835	0.00329785607755166	0.01057831686921333	0.01101256328788166	102.71047303442697	35.97170921804107	1092	0.010795440078547495
Prestw-1198	Tranilast	[Therapeutic class:Allergology, Therapeutic effect:Antiallergic, Target type:?, Target names:?, Side effect:Nephrotoxicity, Hepatotoxicity, Additional info type:New therapeutic use, Reference, Additional info detail:Anti-cancer, Anticancer Res. 2012 Jul 32(7):2471-8]	https://pubchem.ncbi.nlm.nih.gov/compound/5527	1.026906126805568	-1.1661793924205253	105.58425623532644	98.37986939892753	937	744	0.00502848345786333	0.0038293787123	0.00930037388266666	0.01031319148994333	101.98206281712697	7.2043868363989105	840.5	0.009806782686304995
Prestw-1271	Escitalopram oxalate	[Therapeutic class:Central Nervous System, Therapeutic effect:Antidepressant, Target type:Carrier, Target names:Serotonin transporter, Side effect:Anxiety, Insomnia, Drowsiness, Dizziness, Paresthesia, Anorexia, Weight gain, Nausea, Mouth dryness, Sweat, Erectile dysfunction, Arthralgia, Myalgia, Additional info type:?, Additional info detail:?]	https://pubchem.ncbi.nlm.nih.gov/compound/21871605	4.696793220949887	2.1655540665110347	147.78325411542767	110.8590741230272	1505	1317	0.007038224022835	0.00431512443659166	0.00961064058356333	0.0113921314478	129.32116411922743	36.92417999240047	1411	0.010501386015681666
Prestw-371	Ketotifen fumarate	[Therapeutic class:Allergology, Therapeutic effect:Antihistaminic, Target type:GPCR, Target names:Histaminergic H1 receptor, Side effect:Somnolence, Mouth dryness, Nausea, Epigastric misery, Constipation, Weight gain, Additional info type:?, Additional info detail:?]	https://pubchem.ncbi.nlm.nih.gov/compound/36856	4.044225269350282	0.9677580934920096	145.7807755283955	121.90087115258169	1404	1111	0.00694285534943	0.004744919909475	0.01046514596480666	0.01027631546217	133.8408233404886	23.879904375813823	1257.5	0.010370730713488329
Prestw-1303	Pefloxacine	[Therapeutic class:Infectiology, Metabolism, Therapeutic effect:Antibacterial, Target type:Enzyme, Target names:DNA gyrase, Side effect:Nausea, Epigastric misery, Diarrhoea, Insomnia, Photosensitization, Tendinitis, Additional info type:Chemical classification (according ATC code), Additional info detail:Fluoroquinolone]	https://pubchem.ncbi.nlm.nih.gov/compound/51081	1.5050252200567646	0.1769801695571193	102.44703500217314	95.9134284638967	1011	975	0.00487907230854	0.00373337394557833	0.01070356846322166	0.01179776713251666	99.18023173303492	6.5336065382764446	993	0.01125066779786916
Prestw-1489	Amifostine	[Therapeutic class:Diagnostic, Therapeutic effect:?, Target type:?, Target names:?, Side effect:Nausea, Arrhythmia, Hiccup, Hypocalcemia, Drowsiness, Dizziness, Rash, Hypotension, Hot flushes, Hypertension, Additional info type:?, Additional info detail:?]	https://pubchem.ncbi.nlm.nih.gov/compound/2141	0.8459961996294398	-0.03234339854329284	108.49453447990838	102.96972589945184	909	939	0.00516708637587833	0.00400803618443333	0.01011863909661833	0.01123826985713333	105.7321301896801	5.524808580456536	924	0.010678454476875831
Prestw-519	Imipenem	[Therapeutic class:Infectiology, Metabolism, Therapeutic effect:Antibacterial, Target type:Enzyme, Target names:Bacterial transpeptidase, Side effect:Hypersensitivity reactions, Rash, Diarrhoea, Nausea, Eosinophilia, Hepatic enzyme levels elevated, Additional info type:Chemical classification (according ATC code), Additional info detail:Carbapenem]	https://pubchem.ncbi.nlm.nih.gov/compound/3695	-0.123164124528391	-0.718459538427977	101.35234140633104	74.41785055105905	759	821	0.004826937181255	0.00289667118340833	0.00961191207169333	0.01194590702653333	87.88509597869503	26.93449085527199	790	0.010778909549113331
Prestw-475	Brompheniramine maleate	[Therapeutic class:Allergology, Therapeutic effect:Antihistaminic, Antipruritic, Antitussive, Sedative, Target type:GPCR, Target names:Histaminergic H1 receptor, Side effect:Sedation, Somnolence, Mouth dryness, Constipation, Blurred vision, Mydriasis, Palpitations, Urinary troubles, Orthostatic hypotension, Dizziness, Memory loss, Motor incoordination, Confusion, Additional info type:Chemical cla…	https://pubchem.ncbi.nlm.nih.gov/compound/91495	-0.0068648856294513	2.787710227253926	105.35730998752896	116.06962230895216	777	1424	0.00501767507133333	0.00451794196851666	0.00935886714917833	0.01121665289004333	110.71346614824057	-10.712312321423198	1100.5	0.01028776001961083
Prestw-1358	Vatalanib	[Therapeutic class:Oncology, Therapeutic effect:Antineoplastic, Target type:Enzyme, Target names:Kinase, Side effect:?, Additional info type:?, Additional info detail:?]	https://pubchem.ncbi.nlm.nih.gov/compound/151194	4.070069544661157	2.28184493767793	97.96146966971746	122.83190967755044	1408	1337	0.004665445846815	0.004781160037965	0.00812860811129166	0.00932898457783	110.39668967363394	-24.870440007832983	1372.5	0.00872879634456083
Prestw-565	Atropine sulfate monohydrate	[Therapeutic class:Ophthalmology, Therapeutic effect:Antispastic, Mydriatic, Target type:GPCR, Target names:Muscarinic receptors, Side effect:Mouth dryness, Eye dryness, Blurred vision, Glaucoma, Tachycardia, Palpitations, Constipation, Urinary troubles, Excitation, Irritability, Confusion, Additional info type:Therapeutic classification (according ATC code), Additional info detail:Anticholinergi…	https://pubchem.ncbi.nlm.nih.gov/compound/64663	1.3176542240529174	0.6014418493162883	100.48459650264472	111.5124353659215	982	1048	0.00478561055691333	0.00434055613974666	0.01009956541626166	0.01102973000766666	105.99851593428312	-11.027838863276784	1015	0.010564647711964161
Prestw-1603	Pemirolast potassium	[Therapeutic class:Ophthalmology, Therapeutic effect:Anti-inflammatory, Antipruritic, Antihistaminic, Target type:?, Target names:?, Side effect:?, Additional info type:?, Additional info detail:?]	https://pubchem.ncbi.nlm.nih.gov/compound/443866	0.7749244425245322	-0.5207650574442545	111.351407472321	124.6123237998789	898	855	0.00530314585193833	0.00485046161338666	0.00853487950129666	0.01111746913133833	117.98186563609994	-13.260916327557894	876.5	0.009826174316317497
Prestw-535	Methoxamine hydrochloride	[Therapeutic class:Cardiovascular, Therapeutic effect:Antihypotensive, Vasoconstrictor, Target type:GPCR, Target names:Adrenergic Alpha receptors, Side effect:Bradycardia, Hypertension, Headache, Nausea, Anxiety, Sweat, Additional info type:?, Additional info detail:?]	https://pubchem.ncbi.nlm.nih.gov/compound/6081	1.899150418547616	-0.24166696664370496	96.22598638076194	103.23107637823672	1072	903	0.00458279290857333	0.00401820909852666	0.009308003510045	0.01126751606353333	99.72853137949933	-7.005089997474784	987.5	0.010287759786789166
Prestw-1429	Linezolid	[Therapeutic class:Infectiology, Metabolism, Therapeutic effect:Antibacterial, Target type:Enzyme, Target names:Transpeptidase, Side effect:Diarrhoea, Nausea, Headache, Taste alteration, Insomnia, Blurred vision, Optic nerve damage, Peripheral neuropathy, Lactic acidosis, Eosinophilia, Additional info type:?, Additional info detail:?]	https://pubchem.ncbi.nlm.nih.gov/compound/3929	0.46479313879402634	-1.2068811973289386	110.09651930499268	117.47434150412164	850	737	0.00524338140773166	0.00457261983926	0.01012308965437	0.01141438439178333	113.78543040455716	-7.377822199128957	793.5	0.010768737023076664
Prestw-512	Iohexol	[Therapeutic class:Diagnostic, Therapeutic effect:Contrastant, Target type:?, Target names:?, Side effect:Hypersensitivity reactions, Cough, Dyspnea, Bronchospasm, Hypotension, Dizziness, Headache, Tachycardia, Nausea, Pulmonary oedema, Additional info type:Chemical classification (according ATC code), Additional info detail:Watersoluble, nephrotropic, low osmolar X-ray contrast media]	https://pubchem.ncbi.nlm.nih.gov/compound/3730	1.123822159221351	0.7061036333664944	97.974817723595	90.71921206600774	952	1066	0.004666081552085	0.00353119211892333	0.00960301118902666	0.01106024766341166	94.34701489480136	7.255605657587253	1009	0.010331629426219159
Prestw-571	Tetraca�ne hydrochloride	[Therapeutic class:Neuromuscular, Therapeutic effect:?, Target type:Ion channel, Target names:Voltage-gated Na+ channel, Side effect:Erythema, Pruritus, Hypersensitivity reactions, Additional info type:Chemical classification (according ATC code), Additional info detail:Esters of aminobenzoic acid]	https://pubchem.ncbi.nlm.nih.gov/compound/8695	2.293275617038467	2.310917655469654	92.6081667668603	106.39987990169146	1133	1342	0.00441049310999833	0.00414155291703666	0.009929808710385	0.01277943106833333	99.50402333427587	-13.79171313483117	1237.5	0.011354619889359166
Prestw-546	Pregnenolone	[Therapeutic class:Endocrinology, Therapeutic effect:Anabolic, Anti-inflammatory, Target type:?, Target names:?, Side effect:Insomnia, Irritability, Aggressiveness, Anxiety, Acne, Headache, Hair loss, Arrhythmia, Additional info type:?, Additional info detail:?]	https://pubchem.ncbi.nlm.nih.gov/compound/1027	3.346429835956643	2.119037718044276	107.33309572610206	81.04945968942536	1296	1309	0.00511177248942333	0.00315480267939333	0.01004933763761666	0.011560616471495	94.1912777077637	26.283636036676697	1302.5	0.010804977054555829
Prestw-322	Alfuzosin hydrochloride	[Therapeutic class:Cardiovascular, Therapeutic effect:Vasodilator, Target type:GPCR, Target names:Adrenergic alpha-1 receptor, Side effect:Asthenia, Nausea, Dizziness, Headache, Palpitations, Facial flushing, Orthostatic hypotension, Additional info type:?, Additional info detail:?]	https://pubchem.ncbi.nlm.nih.gov/compound/71764	4.011919925211687	4.659993253040946	96.46628557118852	92.434285079399	1399	1746	0.00459423723320166	0.003597950330005	0.00980455731042	0.01091401550608	94.45028532529376	4.032000491789518	1572.5	0.01035928640825
Prestw-411	Androsterone	[Therapeutic class:Endocrinology, Therapeutic effect:Anabolic, Target type:?, Target names:?, Side effect:Aggressiveness, Additional info type:?, Additional info detail:?]	https://pubchem.ncbi.nlm.nih.gov/compound/225	1.6600908719220175	1.834125083685382	93.67615610707468	86.4396914387977	1035	1260	0.00446135643869833	0.00336461428863333	0.00984651960121666	0.01170748456691666	90.05792377293619	7.23646466827698	1147.5	0.01077700208406666
Prestw-470	Ceforanide	[Therapeutic class:Infectiology, Metabolism, Therapeutic effect:Antibacterial, Target type:?, Target names:?, Side effect:Vomiting, Anorexia, Hypersensitivity reactions, Dizziness, Gastrointestinal ulceration, Eosinophilia, Additional info type:Chemical classification (according ATC code), Additional info detail:Second-generation cephalosporin]	https://pubchem.ncbi.nlm.nih.gov/compound/5229712	-0.13608626218382874	-1.2475830022373522	94.03660652229271	106.98791000505582	757	730	0.00447852300325	0.004164441643905	0.00925078200332333	0.01126624442016166	100.51225826367427	-12.951303482763109	743.5	0.010258513211742495
Prestw-334	Sulfisoxazole	[Therapeutic class:Infectiology, Metabolism, Therapeutic effect:Antibacterial, Target type:Enzyme, Target names:Folic acid synthesis, Side effect:Nausea, Epigastric misery, Hypersensitivity reactions, Headache, Anemia, Additional info type:Chemical classification (according ATC code), Additional info detail:Short-acting sulfonamide]	https://pubchem.ncbi.nlm.nih.gov/compound/5344	0.5940145153484038	-0.08467429056839587	101.64604258963088	113.81553050717686	870	930	0.00484092479261333	0.004430202767255	0.00910073507111833	0.0115809617176	107.73078654840387	-12.169487917545979	900	0.010340848394359165
Prestw-1284	Hydroxychloroquine sulfate	[Therapeutic class:Metabolism, Therapeutic effect:Antimalarial, Target type:Receptor, Target names:Toll-like receptors, Side effect:Blurred vision, Optic nerve damage, Photophobia, Nausea, Diarrhoea, Hypersensitivity reactions, Peripheral neuropathy, Tinnitus, Additional info type:New therapeutic use, Reference, Additional info detail:Immunomodulator, Semin Arthritis Rheum. 2013 Oct 43(2):264-72]	https://pubchem.ncbi.nlm.nih.gov/compound/12947	1.2724267422588853	1.671317864051728	102.07323897750572	93.93702291654247	975	1232	0.00486127015513499	0.003656443518895	0.01017395282785166	0.01161148011063	98.0051309470241	8.13621606096325	1103.5	0.01089271646924083
Prestw-403	Thyroxine (L)	[Therapeutic class:Endocrinology, Metabolism, Therapeutic effect:Antihypothyroid, Antilipemic, Hypocholesterolemic, Lipid-lowering, Target type:Nuclear receptor, Target names:Thyroid hormone receptor, Side effect:Hyperthyroidism, Tachycardia, Insomnia, Excitation, Headache, Fever, Sweat, Weight loss, Diarrhoea, Additional info type:Therapeutic use, Additional info detail:Lipid-lowering due to hyp…	https://pubchem.ncbi.nlm.nih.gov/compound/853	0.6521641347978736	-0.9394121936450788	86.41382321580463	81.55581888963772	879	783	0.00411548554741833	0.00317451241426	0.010234353210155	0.01163691189140833	83.98482105272117	4.858004326166906	831	0.010935632550781664
Prestw-529	Mesoridazine besylate	[Therapeutic class:Central Nervous System, Therapeutic effect:Antipsychotic, Target type:GPCR, Target names:Dopaminergic receptors, Side effect:Hypotension, Orthostatic hypotension, Tachycardia, Arrhythmia, Anxiety, Dyskinesia, Seizure, Amenorrhoea, Galactorrhoea, Gynecomastia, Weight gain, Urinary troubles, Additional info type:Chemical classification (according ATC code), Additional info detail…	https://pubchem.ncbi.nlm.nih.gov/compound/36207	2.5775626454580975	2.0899650002525525	163.65626562655046	136.2911492874021	1177	1304	0.00779418119539166	0.00530505304535166	0.01079830131493	0.01133236708119666	149.97370745697629	27.365116339148358	1240.5	0.01106533419806333
Prestw-374	Methylergometrine maleate	[Therapeutic class:Neuromuscular, Therapeutic effect:Hemostatic, Oxytocic, Target type:GPCR, Target names:Serotoninergic 5-HT receptors, Side effect:Headache, Hypertension, Rash, Additional info type:Chemical classification (according ATC code), Additional info detail:Ergot alkaloid]	https://pubchem.ncbi.nlm.nih.gov/compound/71296969	2.96522677512123	-1.0440739776952848	98.68236887055777	117.53968859473764	1237	765	0.00469977889830833	0.00457516343643333	0.010418097178145	0.01181429803061333	108.1110287326477	-18.857319724179874	1001	0.011116197604379166
Prestw-384	Probucol	[Therapeutic class:Metabolism, Therapeutic effect:Antilipemic, Hypocholesterolemic, Target type:?, Target names:?, Side effect:Dizziness, Arrhythmia, Diarrhoea, Nausea, Epigastric misery, Additional info type:?, Additional info detail:?]	https://pubchem.ncbi.nlm.nih.gov/compound/4912	0.7490801672136567	-0.427732360510738	117.3188104791284	118.5523930380691	894	871	0.00558734529962166	0.004614582362895	0.00895704616172333	0.01124462772471	117.93560175859875	-1.2335825589406966	882.5	0.010100836943216666
Prestw-486	Colistin sulfate	[Therapeutic class:Infectiology, Therapeutic effect:Antibacterial, Target type:Membrane, Target names:?, Side effect:Nausea, Diarrhoea, Dyspnea, Bronchospasm, Cough, Dizziness, Confusion, Nephrotoxicity, Additional info type:Chemical classification (according ATC code), Additional info detail:Polymyxin]	https://pubchem.ncbi.nlm.nih.gov/compound/86278104	2.558179438974941	0.7875072431833213	96.46628883037953	97.6775088044106	1174	1080	0.00459423738842165	0.00380203973812333	0.00997812875236333	0.01145443902350833	97.07189881739507	-1.2112199740310814	1127	0.010716283887935829
Prestw-365	Brinzolamide	[Therapeutic class:Metabolism, Therapeutic effect:Antiglaucoma, Diuretic, Target type:Enzyme, Target names:Carbonic anhydrase, Side effect:Taste alteration, Headache, Blurred vision, Occular irritation, Eye dryness, Pruritus, Mouth dryness, Additional info type:?, Additional info detail:?]	https://pubchem.ncbi.nlm.nih.gov/compound/3504707	-0.323457258187676	-0.561466862352668	103.3414800875332	95.6357481910686	728	848	0.00492167053744333	0.00372256540383	0.00937730493025333	0.01059357624034833	99.48861413930089	7.705731896464599	788	0.00998544058530083
Prestw-528	Triflusal	[Therapeutic class:Hematology, Therapeutic effect:Anticoagulant, Antiplatelet, Target type:Enzyme, Target names:Cyclooxygenases, Side effect:Nausea, Epigastric misery, Erythema, Nose bleed, Additional info type:?, Additional info detail:?]	https://pubchem.ncbi.nlm.nih.gov/compound/9458	0.6715473412810302	-0.37540146848563494	105.90465026708532	77.89699792324276	882	880	0.00504374232453666	0.0030320949542	0.00954960457359333	0.01038312865422666	91.90082409516404	28.00765234384255	881	0.009966366613909997
Prestw-388	Dequalinium dichloride	[Therapeutic class:Infectiology, Therapeutic effect:Antibacterial, Antiseptic, Target type:Membrane, Target names:?, Side effect:Hypersensitivity reactions, Additional info type:Chemical classification (according ATC code), Additional info detail:Quinoline derivative]	https://pubchem.ncbi.nlm.nih.gov/compound/10649	-1.279695444690069	-2.6779607175901683	67.51038060564298	73.73181576285664	580	484	0.00321520313931	0.00286996768166666	0.01190203707665499	0.01123954122886733	70.6210981842498	-6.221435157213662	532	0.01157078915276116
Prestw-381	Lidoflazine	[Therapeutic class:Cardiovascular, Therapeutic effect:Antianginal, Antiarrhythmic, Vasodilator, Target type:Ion channel, Target names:Ca2+ channel, Side effect:Tachycardia, Electrocardiogram disturbances, Additional info type:?, Additional info detail:?]	https://pubchem.ncbi.nlm.nih.gov/compound/3926	-4.988348951800702	-4.945632705344633	254.4488542627731	86.32208860836784	6	94	0.01211820682508666	0.003360036667438	3.58587014489e-4	7.110704202197e-4	170.38547143557048	168.12676565440526	50	5.3482871735435e-4
Prestw-346	Maprotiline hydrochloride	[Therapeutic class:Central Nervous System, Therapeutic effect:Antidepressant, Anxiolytic, Target type:Carrier, Target names:Noradrenaline uptake, Side effect:Weight gain, Sedation, Dizziness, Mouth dryness, Constipation, Anxiety, Blurred vision, Tachycardia, Orthostatic hypotension, Nausea, Urinary troubles, Sweat, Additional info type:?, Additional info detail:?]	https://pubchem.ncbi.nlm.nih.gov/compound/71478	-4.891432919384918	-2.7826225016403745	268.8293555238891	220.44408335461668	21	466	0.012803082726908	0.00858065664457833	5.15754939988e-4	0.01135334834302533	244.6367194392529	48.38527216927241	243.5	0.005934551641506665
Prestw-1178	Aniracetam	[Therapeutic class:Central Nervous System, Therapeutic effect:Anti-Alzheimer, Target type:?, Target names:?, Side effect:Excitation, Anxiety, Insomnia, Additional info type:?, Additional info detail:?]	https://pubchem.ncbi.nlm.nih.gov/compound/2196	0.9106068879066284	-0.8987103887366653	85.9198775960116	96.46878701577434	919	790	0.00409196123170333	0.00375499095146833	0.01003407842169333	0.010024541911355	91.19433230589297	-10.548909419762737	854.5	0.010029310166524166
Prestw-511	Fluoxetine hydrochloride	[Therapeutic class:Central Nervous System, Therapeutic effect:Antidepressant, Target type:Carrier, Target names:Serotonin transporter, Side effect:Headache, Nausea, Insomnia, Fatigue, Diarrhoea, Weight gain, Weight loss, Additional info type:?, Additional info detail:?]	https://pubchem.ncbi.nlm.nih.gov/compound/62857	-4.9560436076621075	-4.23625839122657	268.22059040409346	145.74855253072926	11	216	0.012774090096342	0.00567317691942166	0.0125230793608412	0.00844268958704978	206.98457146741134	122.4720378733642	113.5	0.01048288447394549
Prestw-530	Trolox	[Therapeutic class:Metabolism, Therapeutic effect:Anti-oxidant, Target type:?, Target names:?, Side effect:None reported, Additional info type:Chemical classification (according ATC code), Additional info detail:Water-soluble analog of Vitamin E]	https://pubchem.ncbi.nlm.nih.gov/compound/40634	2.2286649287612783	-0.19515061817694673	99.53676164641264	119.20575129012394	1123	911	0.00474046962335666	0.00464001394963333	0.00992281478828833	0.01178377971518833	109.37125646826829	-19.6689896437113	1017	0.01085329725173833
Prestw-366	Ambroxol hydrochloride	[Therapeutic class:Respiratory, Therapeutic effect:Expectorant, Mucolytic, Target type:?, Target names:?, Side effect:Nausea, Epigastric misery, Dyspepsia, Hypersensitivity reactions, Headache, Dizziness, Additional info type:?, Additional info detail:?]	https://pubchem.ncbi.nlm.nih.gov/compound/108013	0.4583320699663075	-0.584725036586047	132.48428062093168	115.5796018752583	849	844	0.00630960559161833	0.00449886821055333	0.009984486736355	0.01078940027704666	124.031941248095	16.90467874567338	846.5	0.01038694350670083
Prestw-375	Methiothepin maleate	[Therapeutic class:Central Nervous System, Therapeutic effect:Antipsychotic, Target type:GPCR, Target names:Serotoninergic 5-HT receptors, Side effect:Epigastric misery, Additional info type:?, Additional info detail:?]	https://pubchem.ncbi.nlm.nih.gov/compound/323077	-4.981887882972982	-5.032850858719804	73.69137691758382	103.0024026349943	7	79	0.00350957503542333	0.004009308107198	4.577706567943333e-4	0.0066224155016162	88.34688977628906	-29.311025717410473	43	0.0035400930792052667
Prestw-1257	Calcipotriene	[Therapeutic class:Dermatology, Metabolism, Therapeutic effect:Antipsoriatic, Target type:Receptor, Target names:Vitamin D receptor, Side effect:Irritation, Hypercalcemia, Additional info type:Chemical classification (according ATC code), Additional info detail:Vitamin D analog]	https://pubchem.ncbi.nlm.nih.gov/compound/2522	-2.184245080570711	-2.8814697421322357	90.9394318949202	102.25103351698448	440	449	0.00433101908614	0.00398006150498999	0.00955532669711166	0.01114671541534	96.59523270595234	-11.311601622064273	444.5	0.01035102105622583
Prestw-1322	Pyridostigmine iodide	[Therapeutic class:Central Nervous System, Therapeutic effect:?, Target type:Enzyme, Target names:Acetylcholinesterase, Side effect:Diarrhoea, Nausea, Lacrimal flow increased, Miosis, Urinary troubles, Myalgia, Dyspnea, Erectile dysfunction, Additional info type:Therapeutic classification (according ATC code), Additional info detail:Parasympathomimetic]	https://pubchem.ncbi.nlm.nih.gov/compound/134575	1.9314557626862103	-0.7242740819863218	90.65908365431936	101.87534656532551	1077	820	0.00431766741288333	0.00396543811075333	0.01064952594850666	0.01122555400554833	96.26721510982244	-11.216262911006154	948.5	0.010937539977027495
Prestw-500	Ethamivan	[Therapeutic class:Central Nervous System, Therapeutic effect:Analeptic, CNS stimulant, Target type:?, Target names:?, Side effect:Headache, Facial flushing, Additional info type:?, Additional info detail:?]	https://pubchem.ncbi.nlm.nih.gov/compound/9363	2.693861884357037	-0.6486850157278397	107.60008613539212	97.44882987706924	1195	833	0.00512448799175666	0.00379313854500666	0.010056967032145	0.01006650381410833	102.52445800623067	10.151256258322874	1014	0.010061735423126664
Prestw-416	Bacampicillin hydrochloride	[Therapeutic class:Infectiology, Metabolism, Therapeutic effect:Antibacterial, Target type:Enzyme, Target names:Bacterial transpeptidase, Side effect:Diarrhoea, Nausea, Rash, Hypersensitivity reactions, Eosinophilia, Seizure, Additional info type:Chemical classification (according ATC code), Additional info detail:Penicillin with extended spectrum]	https://pubchem.ncbi.nlm.nih.gov/compound/6419451	0.7167748230750624	-2.4337498881396877	88.1760017976473	90.2618562051467	889	526	0.00419940985739166	0.00351338981029833	0.00944342735843833	0.01114417216739833	89.218929001397	-2.085854407499397	707.5	0.01029379976291833
Prestw-370	Benzbromarone	[Therapeutic class:Cardiovascular, Therapeutic effect:Antianginal, Antigout, Antispastic, Uricosuric, Vasodilator, Target type:Carrier, Target names:Uric acid uptake, Side effect:Nausea, Diarrhoea, Kidney stone, Hepatotoxicity, Additional info type:Mechanism, Additional info detail:Increasing uric acid excretion]	https://pubchem.ncbi.nlm.nih.gov/compound/2333	1.382264912330106	1.0026453548420782	92.12757408955645	97.61216570160884	992	1117	0.004387604732375	0.00379949629617333	0.01000356041670166	0.012273975725585	94.86986989558264	-5.484591612052398	1054.5	0.01113876807114333
Prestw-323	Chlorpropamide	[Therapeutic class:Endocrinology, Therapeutic effect:Antidiabetic, Target type:Transmembrane receptor, Target names:Sulfonylurea receptor K-ATP channel, Side effect:Hypoglycemia, Facial flushing, Antabuse effect, Pruritus, Photosensitization, Nausea, Dizziness, Headache, Syndrome of inappropriate antidiuretic hormone secretion, Additional info type:Chemical classification (according ATC code), Ad…	https://pubchem.ncbi.nlm.nih.gov/compound/2727	1.9766832444802425	0.7002890898081496	87.02791761610061	102.13669405327126	1084	1065	0.00414473198664666	0.00397561090843	0.009466951635365	0.0106819512633	94.58230583468594	-15.108776437170647	1074.5	0.0100744514493325
Prestw-574	Dacarbazine	[Therapeutic class:Oncology, Therapeutic effect:Antineoplastic, Target type:DNA, Target names:Alkylating agent, Side effect:Bone marrow suppression, Anorexia, Myalgia, Hair loss, Hypersensitivity reactions, Paresthesia, Photosensitization, Additional info type:Chemical classification (according ATC code), Additional info detail:Alkylating agent]	https://pubchem.ncbi.nlm.nih.gov/compound/2942	-0.11024198687295324	0.41537645544925533	97.7211761829101	96.19111172760712	761	1016	0.00465400179382333	0.003744182603745	0.01050647255031666	0.01237633824348333	96.95614395525861	1.530064455302977	888.5	0.011441405396899994
Prestw-1369	Zaleplon	[Therapeutic class:Central Nervous System, Therapeutic effect:Hypnotic, Sedative, Target type:Ionotropic receptor, Target names:GABA-A receptor, Side effect:Anxiety, Headache, Dizziness, Drowsiness, Blurred vision, Nose bleed, Confusion, Nausea, Dyspepsia, Myalgia, Menstrual disturbances, Additional info type:Chemical classification (according ATC code), Additional info detail:Benzodiazepine rela…	https://pubchem.ncbi.nlm.nih.gov/compound/5719	1.382264912330106	-2.0325463826138974	105.59760428913408	133.66138050333225	992	595	0.00502911916313	0.005202690837905	0.00988911775251666	0.00983316816079666	119.62949239623316	-28.06377621419817	793.5	0.00986114295665666
Prestw-476	Primaquine diphosphate	[Therapeutic class:Infectiology, Therapeutic effect:Antimalarial, Target type:Enzyme, Target names:Heme polymerase, Side effect:Nausea, Epigastric misery, Bone marrow suppression, Additional info type:?, Additional info detail:?]	https://pubchem.ncbi.nlm.nih.gov/compound/6135	-2.2811611129864944	-1.9220700550053469	109.1620251694234	155.95732967728898	425	614	0.00519887583019833	0.00607054758196166	0.011358434334405	0.01364220143296666	132.5596774233562	-46.79530450786558	519.5	0.01250031788368583
Prestw-359	Dextromethorphan hydrobromide monohydrate	[Therapeutic class:Central Nervous System, Therapeutic effect:Antitussive, Target type:GPCR, Target names:Opioid receptors, Side effect:Dizziness, Drowsiness, Nausea, Constipation, Hypersensitivity reactions, Hallucinations, Additional info type:Chemical classification (according ATC code), Additional info detail:Opium alkaloid derivative]	https://pubchem.ncbi.nlm.nih.gov/compound/517291	4.470655811979727	1.2526707278509035	111.13781253759204	123.583279593097	1470	1160	0.00529297332589833	0.00481040667121666	0.01028839584129666	0.01034180210747333	117.36054606534452	-12.445467055504963	1315	0.010315098974384995
Prestw-439	Carbimazole	[Therapeutic class:Metabolism, Therapeutic effect:Antihyperthyroid, Target type:Enzyme, Target names:Thyroid peroxidase, Side effect:Hypothyroidism, Nausea, Headache, Arthralgia, Myalgia, Epigastric misery, Taste alteration, Rash, Fever, Hepatotoxicity, Additional info type:Chemical classification (according ATC code), Additional info detail:Sulfur-containing imidazole derivative]	https://pubchem.ncbi.nlm.nih.gov/compound/31072	2.4741855442145955	3.142397384312958	89.80468924886895	85.55765725015509	1161	1485	0.004276976610225	0.00333028162519166	0.01113590722284666	0.01194399967789166	87.68117324951203	4.247031998713865	1323	0.01153995345036916
Prestw-352	Dobutamine hydrochloride	[Therapeutic class:Cardiovascular, Therapeutic effect:Analeptic, Cardiotonic, Positive inotropic, Target type:GPCR, Target names:Adrenergic Beta receptors, Side effect:Tachycardia, Hypertension, Hypotension, Arrhythmia, Nausea, Headache, Palpitations, Dyspnea, Hypokalemia, Hypersensitivity reactions, Additional info type:?, Additional info detail:?]	https://pubchem.ncbi.nlm.nih.gov/compound/65324	1.9766832444802425	2.153924979394345	97.13378277915574	102.25103152307749	1084	1315	0.004626026997965	0.00398006142737833	0.00870272905256	0.01035133904465333	99.69240715111661	-5.117248743921749	1199.5	0.009527034048606666
Prestw-413	Carbarsone	[Therapeutic class:Infectiology, Therapeutic effect:Antiamebic, Antiprotozoal, Target type:?, Target names:?, Side effect:?, Additional info type:Veterinary use, Additional info detail:Poultry]	https://pubchem.ncbi.nlm.nih.gov/compound/8480	0.9041458190789096	-0.3870305556023245	85.77302455995088	99.34358246609368	918	878	0.00408496730960833	0.00386689067818	0.00990564834016166	0.010600569890805	92.55830351302228	-13.570557906142795	898	0.010253109115483331
Prestw-392	Ketanserin tartrate hydrate	[Therapeutic class:Cardiovascular, Therapeutic effect:Antihypertensive, Vasodilator, Target type:GPCR, Target names:Serotoninergic 5-HT receptors, Side effect:Tachycardia, Drowsiness, Blurred vision, Confusion, Additional info type:?, Additional info detail:?]	https://pubchem.ncbi.nlm.nih.gov/compound/6420005	1.7247015601992064	2.41557943951986	100.2977001198892	106.38354213219093	1045	1360	0.00477670955782	0.00414091697894166	0.00911853753496	0.01189313588353333	103.34062112604006	-6.085842012301725	1202.5	0.010505836709246666
Prestw-1385	Closantel	[Therapeutic class:Infectiology, Metabolism, Therapeutic effect:Antihelmintic, Antiparasitic, Target type:?, Target names:?, Side effect:Hypersensitivity reactions, Optic nerve damage, Additional info type:Veterinary use, Additional info detail:Cattle, Sheep]	https://pubchem.ncbi.nlm.nih.gov/compound/42574	2.344964167660218	1.3398888812260756	102.54048278613448	116.75565310938296	1141	1175	0.00488352278868333	0.00454464531503666	0.00848020155293833	0.01010528726812833	109.64806794775872	-14.215170323248486	1158	0.00929274441053333
Prestw-1323	Quetiapine hemifumarate	[Therapeutic class:Central Nervous System, Therapeutic effect:Antipsychotic, Target type:GPCR, Target names:Dopaminergic and 5-HT receptors, Side effect:Somnolence, Dizziness, Mouth dryness, Headache, Hyperlipidemia, Weight gain, Additional info type:Chemical classification (according ATC code), Additional info detail:Thiazepine]	https://pubchem.ncbi.nlm.nih.gov/compound/441261	4.367278710736225	-1.7418192046966583	106.79909535241056	124.59597805487807	1454	645	0.00508634055343833	0.00484982536484999	0.01075506745839333	0.01084407834181333	115.69753670364432	-17.796882702467514	1049.5	0.010799572900103329
Prestw-368	Bepridil hydrochloride	[Therapeutic class:Cardiovascular, Therapeutic effect:Antianginal, Antiarrhythmic, Antihypotensive, Vasodilator, Target type:Ion channel, Target names:Ca2+ channel, Side effect:Nausea, Dyspepsia, Diarrhoea, Dizziness, Asthenia, Irritability, Additional info type:?, Additional info detail:?]	https://pubchem.ncbi.nlm.nih.gov/compound/50088	1.6665519407497364	-2.7826225016403745	211.2886579917899	199.16084460566967	1036	466	0.01006268888401166	0.00775221905981666	0.0122250195127	0.01752880122515	205.22475129872979	12.127813386120238	751	0.014876910368925
Prestw-1814	Nebivolol hydrochloride	[Therapeutic class:Cardiovascular, Therapeutic effect:Antihypertensive, Target type:?, Target names:?, Side effect:Constipation, Headache, Additional info type:?, Additional info detail:?]	https://pubchem.ncbi.nlm.nih.gov/compound/9933004	-4.99481002062842	-4.806083659944358	268.73322411432275	162.75228261569515	5	118	0.01279850443825	0.006335037139555	5.2262149984e-4	0.01134317585577233	215.74275336500895	105.9809414986276	61.5	0.005932898677806165
Prestw-377	Nafronyl oxalate	[Therapeutic class:Cardiovascular, Neuromuscular, Therapeutic effect:Anti-ischemic, Antispastic, Vasodilator, Target type:GPCR, Target names:Serotoninergic 5-HT receptors, Side effect:Diarrhoea, Vomiting, Epigastric misery, Kidney stone, Confusion, Hypersensitivity reactions, Additional info type:?, Additional info detail:?]	https://pubchem.ncbi.nlm.nih.gov/compound/312915	1.4081091876409817	1.7876087352186236	118.48024678854144	107.72293018778733	996	1252	0.00564265906966166	0.00419305187339666	0.01046005977938666	0.01157333243949166	113.10158848816438	10.757316600754109	1124	0.01101669610943916
Prestw-340	Domperidone	[Therapeutic class:Central Nervous System, Therapeutic effect:Antiemetic, Target type:GPCR, Target names:Dopaminergic receptor, Side effect:Mouth dryness, Headache, Drowsiness, Anxiety, Asthenia, Galactorrhoea, Electrocardiogram disturbances, Additional info type:Side effect, Therapeutic classification (according ATC code), Additional info detail:Risks of sudden death, Propulsive]	https://pubchem.ncbi.nlm.nih.gov/compound/3151	1.9314557626862103	3.5494154333970926	102.58052939198544	105.09315542208148	1077	1555	0.0048854300209	0.00409068943311833	0.00988021686984333	0.011820655937	103.83684240703346	-2.512626030096044	1316	0.010850436403421666
Prestw-1341	Sertindole	[Therapeutic class:Central Nervous System, Therapeutic effect:Antipsychotic, Target type:GPCR, Target names:Dopaminergic D2 / 5-HT2 receptors, Side effect:Headache, Erectile dysfunction, Insomnia, Dizziness, Haematuria, Sedation, Orthostatic hypotension, Weight gain, Mouth dryness, Confusion, Tachycardia, Additional info type:Chemical classification (according ATC code), Additional info detail:In…	https://pubchem.ncbi.nlm.nih.gov/compound/60149	-5.027115364767015	-5.393352559337181	NA	98.13485270204268	0	17	NA	0.00381984158108666	NA	6.02731364779e-4	NA	NA	8.5	NA
Prestw-430	Cisapride	[Therapeutic class:Gastroenterology, Therapeutic effect:Gastroprokinetic, Target type:GPCR, Target names:Serotoninergic 5-HT4 receptor, Side effect:Diarrhoea, Hypersensitivity reactions, Tachycardia, Additional info type:Therapeutic classification (according ATC code), Additional info detail:Propulsive]	https://pubchem.ncbi.nlm.nih.gov/compound/2769	-0.36868473998170814	0.874725396558493	183.25390073767173	154.40559647616595	721	1095	0.00872752474	0.00601014727726666	0.01346354365038333	0.0144318563398	168.82974860691883	28.848304261505774	908	0.013947699995091666
Prestw-1403	Entacapone	[Therapeutic class:Central Nervous System, Therapeutic effect:Antiparkinsonian, Target type:Enzyme, Target names:Catechol O-methyltransferase, Side effect:Dyskinesia, Nausea, Urine coloration, Insomnia, Hallucinations, Confusion, Mouth dryness, Fatigue, Sweat, Cardiac toxicity, Additional info type:?, Additional info detail:?]	https://pubchem.ncbi.nlm.nih.gov/compound/4659568	2.79077791677282	1.5259542750931083	100.17755215432383	112.57413517318956	1210	1207	0.00477098747311833	0.00438188218201166	0.01029793266207166	0.010902571181445	106.3758436637567	-12.396583018865726	1208.5	0.010600251921758331
Prestw-424	Cephalosporanic acid, 7-amino	[Therapeutic class:Infectiology, Metabolism, Therapeutic effect:Antibacterial, Target type:Enzyme, Target names:Bacterial transpeptidase, Side effect:Nausea, Diarrhoea, Additional info type:?, Additional info detail:?]	https://pubchem.ncbi.nlm.nih.gov/compound/13729	0.7555412360413756	-1.2475830022373522	104.39611648511855	94.18202565641958	895	730	0.004971897928045	0.00366598010684	0.01032336424880499	0.01338788447901666	99.28907107076907	10.214090828698971	812.5	0.011855624363910825
Prestw-548	Chloroquine diphosphate	[Therapeutic class:Metabolism, Therapeutic effect:Anti-inflammatory, Antimalarial, Antiprotozoal, Target type:Enzyme, Target names:Heme polymerase, Side effect:Nausea, Diarrhoea, Headache, Dizziness, Blurred vision, Hypersensitivity reactions, Additional info type:New therapeutic use, Reference, Additional info detail:Anti-cancer, Cancer Res. 2013 Jan 1 73(1):3-7]	https://pubchem.ncbi.nlm.nih.gov/compound/64927	4.528805431429197	-0.1893360746186019	107.0794452226418	124.48165354519008	1479	912	0.00509969230430666	0.00484537535036666	0.010151064566645	0.01037486328275833	115.78054938391594	-17.40220832254829	1195.5	0.010262963924701666
Prestw-1511	Aceclidine Hydrochloride	[Therapeutic class:Ophthalmology, Therapeutic effect:Antiglaucoma, Target type:GPCR, Target names:Cholinergic receptors, Side effect:Bradycardia, Salivation increased, Additional info type:Therapeutic classification (according ATC code), Additional info detail:Parasympathomimetic]	https://pubchem.ncbi.nlm.nih.gov/compound/170367	1.2013549851539778	-0.03234339854329284	104.06237276988644	90.91521146649086	964	939	0.00495600327849166	0.003538821280625	0.01010401570239666	0.01143027896371833	97.48879211818866	13.147161303395578	951.5	0.010767147333057496
Prestw-428	Roxatidine Acetate hydrochloride	[Therapeutic class:Gastroenterology, Therapeutic effect:Antiulcer, Target type:?, Target names:?, Side effect:Dizziness, Headache, Diarrhoea, Constipation, Rash, Nausea, Additional info type:?, Additional info detail:?]	https://pubchem.ncbi.nlm.nih.gov/compound/56704	1.1302832280490702	-1.230139371562318	97.37407871035616	90.93155023300912	953	733	0.00463747116737166	0.00353945725752833	0.00965641764924333	0.01072518527507833	94.15281447168263	6.4425284773470395	843	0.01019080146216083
Prestw-369	Meloxicam	[Therapeutic class:Metabolism, Therapeutic effect:Anti-inflammatory, Target type:Enzyme, Target names:Cyclooxygenase 1, Side effect:Dyspepsia, Nausea, Headache, Dizziness, Hypertension, Hypersensitivity reactions, Additional info type:Therapeutic classification (according ATC code), Chemical classification (according ATC code), Additional info detail:NSAID, Oxicam]	https://pubchem.ncbi.nlm.nih.gov/compound/54677470	0.4001824505168377	-0.6021686672610814	90.91272926895796	91.99326000959888	840	841	0.00432974736516833	0.00358078368784333	0.00893797213211833	0.00999974537021	91.45299463927842	-1.0805307406409241	840.5	0.009468858751164166
Prestw-390	Fusidic acid sodium salt	[Therapeutic class:Infectiology, Metabolism, Therapeutic effect:Antibacterial, Target type:Ribosome, Target names:?, Side effect:Epigastric misery, Diarrhoea, Vomiting, Hepatic enzyme levels elevated, Hypersensitivity reactions, Additional info type:Chemical classification (according ATC code), Additional info detail:Steroid antibacterial]	https://pubchem.ncbi.nlm.nih.gov/compound/44134727	2.0800603457237443	-1.096404869720388	90.605686550197575	106.05686848924763	1100	756	0.00431512435898166	0.00412820139899833	0.00969583727419333	0.01164136252677166	98.3312775197226	-15.451181939050059	928	0.010668599900482495
Prestw-451	Alizapride hydrochloride	[Therapeutic class:Central Nervous System, Therapeutic effect:Antiemetic, Target type:GPCR, Target names:Dopaminergic receptors, Side effect:Extrapyramidal syndrome, Somnolence, Dizziness, Headache, Insomnia, Diarrhoea, Amenorrhoea, Galactorrhoea, Hypersensitivity reactions, Orthostatic hypotension, Additional info type:Therapeutic classification (according ATC code), Additional info detail:Propu…	https://pubchem.ncbi.nlm.nih.gov/compound/6410734	0.2192725233407092	0.42700554256594486	86.90776883566758	107.95161709062894	812	1018	0.00413900986313666	0.004201953376955	0.00912743845645	0.01108313615744166	97.42969296314826	-21.04384825496136	915	0.01010528730694583
Prestw-633	Thiorphan	[Therapeutic class:Gastroenterology, Therapeutic effect:Antidiarrheal, Target type:Enzyme, Target names:Membrane metallo-endopeptidase, Side effect:Nausea, Dizziness, Additional info type:Pharmacokinetics, Additional info detail:Active metabolite of Racecadotril (Prestw-626)]	https://pubchem.ncbi.nlm.nih.gov/compound/3132	0.20635038568527148	1.0259035290754577	96.67987561713088	81.11480478621993	810	1121	0.00460440952641166	0.00315734619895833	0.0109133796456	0.01232928968966666	88.8973402016754	15.56507083091094	965.5	0.011621334667633331
Prestw-517	Nystatine	[Therapeutic class:Infectiology, Therapeutic effect:Antifungal, Target type:Membrane, Target names:?, Side effect:Diarrhoea, Epigastric misery, Nausea, Hypersensitivity reactions, Additional info type:?, Additional info detail:?]	https://pubchem.ncbi.nlm.nih.gov/compound/3468412	1.240121398120291	-0.40447418627735887	88.37625030823432	87.40340051823517	970	875	0.00420894675577833	0.00340212609929333	0.00893797228733833	0.01227651908993333	87.88982541323475	0.9728497899991453	922.5	0.01060724568863583
Prestw-1500	Voriconazole	[Therapeutic class:Infectiology, Metabolism, Therapeutic effect:Antifungal, Target type:Enzyme, Target names:Ergosterol synthesis, Side effect:Vomiting, Diarrhoea, Headache, Rash, Oedema, Blurred vision, Dizziness, Depression, Hepatic enzyme levels elevated, Bone marrow suppression, Additional info type:Chemical classification (according ATC code), Additional info detail:Triazole derivative]	https://pubchem.ncbi.nlm.nih.gov/compound/5231054	1.595480183644829	-1.7941500967217616	90.72583370103509	112.11678130623577	1025	636	0.00432084640488166	0.00436407995099833	0.009112815450255	0.00986177893355833	101.42130750363543	-21.39094760520068	830.5	0.009487297191906665
Prestw-364	Metergoline	[Therapeutic class:Central Nervous System, Therapeutic effect:Antiprolactin, Target type:GPCR, Target names:Serotoninergic 5-HT receptors, Side effect:Vomiting, Insomnia, Drowsiness, Anxiety, Dizziness, Additional info type:?, Additional info detail:?]	https://pubchem.ncbi.nlm.nih.gov/compound/4090	-4.872049712901762	-2.759364327406995	273.81152973134385	191.38584681210452	24	470	0.013040360342716	0.007449581831075	4.47089341469e-4	0.0130490069859625	232.5986882717242	82.42568291923934	247	0.00674804816371575
Prestw-583	Papaverine hydrochloride	[Therapeutic class:Cardiovascular, Gastroenterology, Respiratory, Therapeutic effect:Antispastic, Antitussive, Erectile dysfunction treatment, Vasodilator, Target type:Enzyme, Target names:Phosphodiesterases, Side effect:Facial flushing, Sweat, Tachycardia, Somnolence, Priapism, Additional info type:?, Additional info detail:?]	https://pubchem.ncbi.nlm.nih.gov/compound/6084	-1.538138197798824	1.770165104543589	116.38431634352408	101.81002041041356	540	1249	0.00554283972208666	0.00396289532849	0.01015742231780166	0.01259823003783333	109.09716837696882	14.57429593311052	894.5	0.011377826177817494
Prestw-385	Mitoxantrone dihydrochloride	[Therapeutic class:Oncology, Therapeutic effect:Antineoplastic, Target type:Enzyme, Target names:DNA topoisomerase II, Side effect:Leucopenia, Thrombopenia, Vomiting, Cardiac toxicity, Hair loss, Leukemia, Additional info type:Chemical classification (according ATC code), New therapeutic use, Reference, Additional info detail:Anthracycline derivative, Multiple sclerosis, Neurology. 2010 May 4 74(…	https://pubchem.ncbi.nlm.nih.gov/compound/51082	-4.755750474002822	-5.01540722804477	47.09839932462281	75.59390278211586	42	82	0.002243076101875	0.00294244832669666	5.951018538325e-4	0.0061220468099665	61.34615105336934	-28.49550345749305	62	0.0033585743318995
Prestw-447	Hydrocortisone base	[Therapeutic class:Endocrinology, Therapeutic effect:Anti-inflammatory, Target type:Nuclear receptor, Target names:Glucocorticoid receptor, Side effect:Hypokalemia, Hypertension, Weight gain, Menstrual disturbances, Acne, Euphoria, Insomnia, Additional info type:Chemical classification (according ATC code), Additional info detail:Glucocorticoid]	https://pubchem.ncbi.nlm.nih.gov/compound/3640	1.58901911481711	1.909714149943864	96.49298738245795	76.88428351063253	1024	1273	0.00459550891537333	0.00299267563969	0.00910963630304333	0.01180793996900666	86.68863544654525	19.608703871825426	1148.5	0.010458788136024995
Prestw-576	Acetopromazine maleate salt	[Therapeutic class:Central Nervous System, Therapeutic effect:Antiemetic, Antipsychotic, Antitussive, Sedative, Target type:GPCR, Target names:Dopaminergic receptors, Side effect:Hypotension, Excitation, Aggressiveness, Seizure, Urine coloration, Extrapyramidal syndrome, Additional info type:Chemical classification (according ATC code), Additional info detail:Phenothiazine derivative]	https://pubchem.ncbi.nlm.nih.gov/compound/19189	-1.5187549913156673	2.0608922824608285	210.3675216876014	150.1424136185423	543	1299	0.010018819477405	0.005844205385075	0.01078431401404333	0.01096678595057666	180.25496765307184	60.225108069059104	921	0.010875549982309995
Prestw-1503	Diosmin	[Therapeutic class:Cardiovascular, Therapeutic effect:?, Target type:Not identified, Target names:?, Side effect:Diarrhoea, Nausea, Additional info type:Chemical classification (according ATC code), Additional info detail:Bioflavonoid]	https://pubchem.ncbi.nlm.nih.gov/compound/5353588	0.8524572684571586	0.2351256051405671	106.67894820157302	87.10938247577806	910	985	0.00508061850753833	0.003390681619445	0.01006586810884166	0.01142074229815833	96.89416533867555	19.56956572579496	947.5	0.010743305203499996
Prestw-557	Dirithromycin	[Therapeutic class:Infectiology, Metabolism, Therapeutic effect:Antibacterial, Target type:Ribosome, Target names:50S unit, Side effect:Diarrhoea, Dizziness, Headache, Nausea, Electrocardiogram disturbances, Additional info type:Chemical classification (according ATC code), Additional info detail:Macrolide]	https://pubchem.ncbi.nlm.nih.gov/compound/4580358	2.79077791677282	0.7409908947165631	119.56159151570822	113.75019238895013	1210	1072	0.00569415845287166	0.00442765951932666	0.00958012277259	0.01049566393097333	116.65589195232917	5.81139912675809	1141	0.010037893351781665
Prestw-1182	Tizanidine hydrochloride	[Therapeutic class:Metabolism, Therapeutic effect:Muscle relaxant, Target type:?, Target names:?, Side effect:Asthenia, Somnolence, Mouth dryness, Dizziness, Additional info type:?, Additional info detail:?]	https://pubchem.ncbi.nlm.nih.gov/compound/114869	2.0219107262742746	-0.3056269457854976	105.30391451303775	110.23837645607644	1091	892	0.00501513209504333	0.00429096414397166	0.01007667676700833	0.01186706886316666	107.7711454845571	-4.934461943038684	991.5	0.010971872815087495
Prestw-1501	Fenipentol	[Therapeutic class:Metabolism, Therapeutic effect:Choleretic, Target type:Not identified, Target names:?, Side effect:Nausea, Epigastric misery, Additional info type:?, Additional info detail:?]	https://pubchem.ncbi.nlm.nih.gov/compound/3338	0.41310458817227536	-1.0789612390453536	100.75159831910344	96.27277565214808	842	759	0.00479832660251666	0.00374736132410833	0.009089926645785	0.01159939992550333	98.51218698562576	4.478822666955352	800.5	0.010344663285644165
Prestw-1364	Zafirlukast	[Therapeutic class:Respiratory, Therapeutic effect:Antiasthmatic, Target type:GPCR, Target names:Cysteinyl leukotriene receptor, Side effect:Cough, Fever, Urinary troubles, Urine coloration, Diarrhoea, Dizziness, Headache, Nausea, Mouth dryness, Hepatic enzyme levels elevated, Arthralgia, Additional info type:?, Additional info detail:?]	https://pubchem.ncbi.nlm.nih.gov/compound/5717	0.05128473382001854	-1.468535657454454	92.38121725987172	96.25644187024776	786	692	0.00439968456824833	0.00374672554122833	0.00985224187993666	0.01138704549522666	94.31882956505973	-3.875224610376037	739	0.01061964368758166
Prestw-342	Methapyrilene hydrochloride	[Therapeutic class:Allergology, Central Nervous System, Therapeutic effect:Antihistaminic, Sedative, Target type:GPCR, Target names:Histaminergic H1 receptor, Side effect:Drowsiness, Hepatotoxicity, Additional info type:Chemical classification (according ATC code), Additional info detail:Substituted ethylene diamine]	https://pubchem.ncbi.nlm.nih.gov/compound/8667	3.9537703057622178	1.3631470554594547	118.50694697014544	104.88081625814792	1390	1179	0.00564393067422	0.00408242425570833	0.01057831671399166	0.01177233519655	111.69388161414668	13.626130711997519	1284.5	0.011175325955270831
Prestw-397	Clomiphene citrate (Z,E)	[Therapeutic class:Endocrinology, Therapeutic effect:?, Target type:Nuclear receptors, Target names:Androgen receptor, Side effect:Menstrual disturbances, Breast pain, Blurred vision, Headache, Vertigo, Hot flushes, Hypersensitivity reactions, Hair loss, Nausea, Additional info type:?, Additional info detail:?]	https://pubchem.ncbi.nlm.nih.gov/compound/60974	-4.99481002062842	-5.277061688170286	72.69013110566802	55.90158913885088	5	37	0.00346189038827999	0.0021759365685272	2.899214159695e-4	4.226749064402e-4	64.29586012225946	16.788541966817135	21	3.5629816120485004e-4
Prestw-533	Phenacetin	[Therapeutic class:Central Nervous System, Metabolism, Therapeutic effect:Analgesic, Antipyretic, Target type:Enzyme, Target names:Cyclooxygenases, Side effect:Nephrotoxicity, Kidney deficiency, Carcinogenic, Additional info type:?, Additional info detail:?]	https://pubchem.ncbi.nlm.nih.gov/compound/4754	0.684469478936468	-0.5498377752359784	98.62896280366064	105.893520701522	884	850	0.00469723541755166	0.00412184318217166	0.01019366240751333	0.010194298384405	102.26124175259132	-7.264557897861351	867	0.010193980395959165
Prestw-1816	Ropivacaine hydrochloride	[Therapeutic class:Neuromuscular, Therapeutic effect:Anesthetic, Target type:?, Target names:?, Side effect:Cardiac toxicity, Additional info type:?, Additional info detail:?]	https://pubchem.ncbi.nlm.nih.gov/compound/21935084	1.1367442968767891	1.9562304984106225	94.0366040778293	102.02235658342217	954	1281	0.00447852288683166	0.00397116038948	0.00990692013875833	0.01254927413538333	98.02948033062573	-7.98575250559287	1117.5	0.01122809713707083
Prestw-395	Amikacin hydrate	[Therapeutic class:Infectiology, Metabolism, Therapeutic effect:Antibacterial, Target type:Ribosome, Target names:50S unit, Side effect:Nephrotoxicity, Ototoxicity, Tinnitus, Dyspnea, Hepatic enzyme levels elevated, Hypersensitivity reactions, Additional info type:Chemical classification (according ATC code), Additional info detail:Aminoside]	https://pubchem.ncbi.nlm.nih.gov/compound/73721227	0.8976847502511908	-0.5033214267692201	93.9164528530731	126.62141485568436	917	858	0.00447280064691	0.00492866430431499	0.00952226559942	0.00954960463180266	110.26893385437873	-32.70496200261127	887.5	0.00953593511561133
Prestw-426	Buflomedil hydrochloride	[Therapeutic class:Cardiovascular, Therapeutic effect:Vasodilator, Target type:?, Target names:?, Side effect:Nausea, Headache, Vertigo, Tremor, Additional info type:?, Additional info detail:?]	https://pubchem.ncbi.nlm.nih.gov/compound/6420013	0.7167748230750624	-1.4801647445711434	102.87422894568977	101.00965014626928	889	690	0.00489941755464833	0.00393174138541	0.009075939189645	0.01030365447513833	101.94193954597952	1.8645787994204852	789.5	0.009689796832391665
Prestw-339	Guanfacine hydrochloride	[Therapeutic class:Cardiovascular, Central Nervous System, Therapeutic effect:Antihypertensive, Target type:GPCR, Target names:Adrenergic Alpha 2a receptor, Side effect:Dizziness, Somnolence, Headache, Constipation, Mouth dryness, Hypotension, Irritability, Additional info type:?, Additional info detail:?]	https://pubchem.ncbi.nlm.nih.gov/compound/71401	1.2659656734311664	0.6247000235496675	100.15085034305436	103.65576467542554	974	1052	0.00476971579094666	0.00403473984139666	0.01040792465210333	0.01143218662279833	101.90330750923995	-3.504914332371186	1013	0.01092005563745083
Prestw-1427	Levetiracetam	[Therapeutic class:Central Nervous System, Therapeutic effect:Anticonvulsant, Target type:?, Target names:?, Side effect:Somnolence, Headache, Vertigo, Depression, Anorexia, Blurred vision, Rash, Cough, Additional info type:?, Additional info detail:?]	https://pubchem.ncbi.nlm.nih.gov/compound/59708	-0.8209595579220291	1.1828962051507663	102.01983616983487	96.2564398763834	651	1148	0.0048587268296	0.00374672546361833	0.00963098610129333	0.01138386619276666	99.13813802310914	5.763396293451478	899.5	0.010507426147029996
Prestw-348	Chlorprothixene hydrochloride	[Therapeutic class:Central Nervous System, Therapeutic effect:Antiemetic, Antipsychotic, Target type:GPCR, Target names:Dopaminergic D2 receptor, Side effect:Mouth dryness, Constipation, Mydriasis, Insomnia, Depression, Seizure, Tachycardia, Blurred vision, Orthostatic hypotension, Erectile dysfunction, Additional info type:Chemical classification (according ATC code), Additional info detail:Thio…	https://pubchem.ncbi.nlm.nih.gov/compound/102265	-5.014193227111577	-5.311948949520354	57.03071778839506	100.2974864912193	2	31	0.00271610589697999	0.003904020832852	5.111772334205e-4	4.623483633622e-4	78.66410213980718	-43.266768702824244	16.5	4.8676279839134995e-4
Prestw-1393	Dibenzepine hydrochloride	[Therapeutic class:Central Nervous System, Therapeutic effect:Antidepressant, Target type:Carrier, Target names:5-HT uptake, Side effect:Anticholinergic effects, Mouth dryness, Additional info type:?, Additional info detail:?]	https://pubchem.ncbi.nlm.nih.gov/compound/443945	1.9249946938584912	0.47352189103270315	97.16047562754464	80.62477338622932	1076	1026	0.00462729825327666	0.00313827201413833	0.0096284429698	0.01183337151691666	88.89262450688699	16.53570224131532	1051	0.01073090724335833
Prestw-360	Droperidol	[Therapeutic class:Central Nervous System, Therapeutic effect:Antipsychotic, Target type:GPCR, Target names:Monoamines receptors, Side effect:Somnolence, Hypotension, Tachycardia, Dizziness, Anxiety, Extrapyramidal syndrome, Additional info type:Chemical classification (according ATC code), Additional info detail:Butyrophenone derivative]	https://pubchem.ncbi.nlm.nih.gov/compound/3168	2.6809397467015996	0.82239450453339	104.97015939070712	88.56310700424851	1193	1086	0.00499923690222333	0.00344726699404333	0.00981155115489833	0.011769156709	96.76663319747782	16.407052386458616	1139.5	0.010790353931949166
Prestw-1159	Sibutramine hydrochloride	[Therapeutic class:Central Nervous System, Therapeutic effect:?, Target type:Carrier, Target names:Monoamines reuptake, Side effect:Headache, Anorexia, Constipation, Mouth dryness, Nausea, Taste alteration, Arthralgia, Hypertension, Cardiac toxicity, Additional info type:?, Additional info detail:?]	https://pubchem.ncbi.nlm.nih.gov/compound/64764	1.0462893332887249	-0.16026335682687803	90.59233360756852	121.29651424605647	940	917	0.00431448842088333	0.00472139567137	0.00974542895952333	0.012459627197425	105.9444239268125	-30.704180638487955	928.5	0.011102528078474165
Prestw-436	Digitoxigenin	[Therapeutic class:Cardiovascular, Therapeutic effect:Cardiotonic, Target type:Enzyme, Target names:Na+ K+ ATPase, Side effect:Dizziness, Tachycardia, Arrhythmia, Bradycardia, Additional info type:?, Additional info detail:?]	https://pubchem.ncbi.nlm.nih.gov/compound/274159	0.432487794655432	-0.37540146848563494	102.32689029579882	94.90072003279391	845	880	0.00487335037905833	0.003693954863895	0.00972381179842333	0.01111746944177166	98.61380516429637	7.426170263004906	862.5	0.010420640620097496
Prestw-345	Clenbuterol hydrochloride	[Therapeutic class:Neuromuscular, Respiratory, Therapeutic effect:Antiasthmatic, Bronchodilator, Tocolytic, Target type:GPCR, Target names:Adrenergic beta-2 receptor, Side effect:Tachycardia, Hypotension, Hypertension, Diarrhoea, Nausea, Weight loss, Additional info type:Side effect, Additional info detail:Anabolic effects]	https://pubchem.ncbi.nlm.nih.gov/compound/5702273	1.291809948742042	-0.2823687715521184	93.95650271814996	85.29630876527743	978	896	0.00447470803434833	0.00332010878871	0.01044098590499833	0.01091147249099	89.6264057417137	8.660193952872532	937	0.010676229197994165
Prestw-1380	Clobutinol hydrochloride	[Therapeutic class:Central Nervous System, Therapeutic effect:Antitussive, Target type:?, Target names:?, Side effect:Arrhythmia, Electrocardiogram disturbances, Additional info type:?, Additional info detail:?]	https://pubchem.ncbi.nlm.nih.gov/compound/92876	3.2236695282299848	3.212171907013095	113.70098190238149	103.39442117516586	1277	1497	0.00541504507418833	0.00402456719893833	0.01083326968363166	0.01223646391493333	108.54770153877368	10.306560727215626	1387	0.011534866799282496
Prestw-1505	Valacyclovir hydrochloride	[Therapeutic class:Infectiology, Metabolism, Therapeutic effect:Antiviral, Target type:Enzyme, Target names:DNA viral polymerase, Side effect:Headache, Vomiting, Diarrhoea, Dizziness, Pruritus, Photosensitization, Additional info type:?, Additional info detail:?]	https://pubchem.ncbi.nlm.nih.gov/compound/135616190	2.1769763781395275	-1.0208158034619057	99.75035658117665	94.98238694808852	1115	769	0.00475064214939833	0.00369713370067166	0.01044225747075	0.01024452600782666	97.36637176463259	4.7679696330881285	942	0.010343391739288329
Prestw-419	Bisacodyl	[Therapeutic class:Gastroenterology, Therapeutic effect:Laxative, Target type:Ion channel, Target names:Na+, Side effect:Diarrhoea, Hypokalemia, Hypersensitivity reactions, Additional info type:?, Additional info detail:?]	https://pubchem.ncbi.nlm.nih.gov/compound/2391	0.7878465801799699	-1.2708411764707312	100.56469704759644	101.15665418277264	900	726	0.004789425370595	0.00393746343130666	0.01065206876955166	0.010159329588845	100.86067561518453	-0.5919571351762016	813	0.01040569917919833
Prestw-1331	Rimantadine Hydrochloride	[Therapeutic class:Infectiology, Therapeutic effect:Antiviral, Target type:Not identified, Target names:?, Side effect:Insomnia, Dizziness, Headache, Nausea, Anorexia, Mouth dryness, Asthenia, Additional info type:Chemical classification (according ATC code), Additional info detail:Cyclic amine]	https://pubchem.ncbi.nlm.nih.gov/compound/15165	2.467724475386877	2.142295892277655	114.99592482353816	97.971516877546	1160	1313	0.00547671713866166	0.00381348382992166	0.00949492647002333	0.01082436895619333	106.48372085054208	17.024407945992166	1236.5	0.01015964771310833
Prestw-1367	Zopiclone	[Therapeutic class:Central Nervous System, Therapeutic effect:Hypnotic, Sedative, Target type:Ionotropic receptor, Target names:GABA-A receptor, Side effect:Somnolence, Taste alteration, Mouth dryness, Additional info type:Chemical classification (according ATC code), Additional info detail:Benzodiazepine related drug (Z-drug)]	https://pubchem.ncbi.nlm.nih.gov/compound/5735	-0.47206184122521005	0.24675469225725663	85.62617315355557	97.36716694946044	705	987	0.00407797346512666	0.00378995986344833	0.00972190448858166	0.01115688844583333	91.496670051508	-11.74099379590487	846	0.010439396467207495
Prestw-551	Hexetidine	[Therapeutic class:Infectiology, Therapeutic effect:Antifungal, Antiseptic, Target type:Membrane, Target names:?, Side effect:Hypersensitivity reactions, Additional info type:?, Additional info detail:?]	https://pubchem.ncbi.nlm.nih.gov/compound/3607	-0.47852291005292896	-0.07885974701005109	123.75344914648198	112.75381474890824	704	931	0.00589379699279833	0.00438887610410666	0.00836893784192666	0.01032018514038	118.25363194769511	10.999634397573743	817.5	0.009344561491153331
Prestw-515	Trimethadione	[Therapeutic class:Central Nervous System, Therapeutic effect:Anticonvulsant, Antiepileptic, Target type:Ion channel, Target names:Ca2+ channel voltage dependant, Side effect:Nausea, Epigastric misery, Drowsiness, Insomnia, Vertigo, Headache, Paresthesia, Irritability, Blurred vision, Photosensitization, Gingivitis, Nose bleed, Uterine bleeding, Anemia, Rash, Hiccup, Weight loss, Anorexia, Photop…	https://pubchem.ncbi.nlm.nih.gov/compound/5576	0.1094343532694884	-1.5673828979463151	104.0089691473828	107.44526187818818	795	675	0.00495345991415	0.00418224379731	0.00896276805239666	0.00963797990698166	105.72711551278549	-3.436292730805377	735	0.00930037397968916
Prestw-382	Betaxolol hydrochloride	[Therapeutic class:Cardiovascular, Ophthalmology, Therapeutic effect:Antiglaucoma, Antihypertensive, Target type:GPCR, Target names:Adrenergic beta-1 receptor, Side effect:Asthenia, Raynaud's syndrome, Epigastric misery, Nausea, Erectile dysfunction, Insomnia, Hypotension, Bronchospasm, Hypoglycemia, Hypersensitivity reactions, Additional info type:Therapeutic classification (according ATC code),…	https://pubchem.ncbi.nlm.nih.gov/compound/107952	3.210747390574547	0.07231838550691322	118.64044543394655	120.79016302121592	1275	957	0.005650288580605	0.00470168624694	0.01102464304616	0.01108567944417	119.71530422758124	-2.1497175872693646	1116	0.011055161245165
Prestw-1219	Amlodipine	[Therapeutic class:Cardiovascular, Therapeutic effect:Antihypertensive, Target type:Ion channel, Target names:Voltage-gated L-type Ca2+ channel, Side effect:Somnolence, Dizziness, Headache, Palpitations, Facial flushing, Nausea, Oedema, Additional info type:Chemical classification (according ATC code), Additional info detail:Dihydropyridine derivatives]	https://pubchem.ncbi.nlm.nih.gov/compound/2162	-4.839744368763167	-1.43946293966273	208.62669233289176	142.46541652212915	29	697	0.009935911931098	0.00554538277598833	4.2877851519754e-4	0.01113336416892333	175.54605442751046	66.16127581076262	363	0.005781071342060435
Prestw-391	Terbutaline hemisulfate	[Therapeutic class:Respiratory, Therapeutic effect:Antiasthmatic, Bronchodilator, Muscle relaxant, Target type:GPCR, Target names:Adrenergic beta-2 receptor, Side effect:Tremor, Headache, Nausea, Rash, Insomnia, Hyperglycemia, Additional info type:?, Additional info detail:?]	https://pubchem.ncbi.nlm.nih.gov/compound/441334	0.736158029558219	-0.8463794967115622	107.74694080097844	109.34000848566224	892	799	0.00513148199145833	0.004255995697655	0.009519086607415	0.01126115831236166	108.54347464332034	-1.5930676846838026	845.5	0.01039012245988833
Prestw-383	Nicardipine hydrochloride	[Therapeutic class:Cardiovascular, Therapeutic effect:Antianginal, Antihypertensive, Target type:Ion channel, Target names:Voltage-gated L-type Ca2+ channel, Side effect:Oedema, Headache, Facial flushing, Palpitations, Dizziness, Tachycardia, Blurred vision, Hypotension, Nausea, Thrombopenia, Gingivitis, Additional info type:Chemical classification (according ATC code), Additional info detail:Dih…	https://pubchem.ncbi.nlm.nih.gov/compound/41114	-0.15546946866698536	0.18279471311546405	169.863962935068	127.68312164152051	754	976	0.00808982473487666	0.00496999061821666	0.01033735182137499	0.01088794833050833	148.77354228829427	42.18084129354749	865	0.01061265007594166
Prestw-1351	Tenatoprazole	[Therapeutic class:Metabolism, Therapeutic effect:Antiulcer, Target type:Pump, Target names:H+ pump, Side effect:?, Additional info type:?, Additional info detail:?]	https://pubchem.ncbi.nlm.nih.gov/compound/636411	0.2838832116178979	2.7004920738787543	116.0505709987317	107.428916133016	822	1409	0.005526944994925	0.00418160754876666	0.00980392156633833	0.0130960554816	111.73974356587385	8.621654865715698	1115.5	0.011449988523969164
Prestw-425	Chicago sky blue 6B	[Therapeutic class:Central Nervous System, Therapeutic effect:?, Target type:Carrier, Target names:Glutamate uptake, Side effect:?, Additional info type:Pharmacological tool, Additional info detail:Vital stain]	https://pubchem.ncbi.nlm.nih.gov/compound/17460	0.6909305477641868	0.5025946088244271	90.45883351413684	108.2129675693283	885	1031	0.00430813043688666	0.004212126291045	0.010565601134045	0.00968820725878666	99.33590054173257	-17.754134055191457	958	0.01012690419641583
Prestw-458	Melatonin	[Therapeutic class:Central Nervous System, Endocrinology, Immunology, Therapeutic effect:Anticonvulsant, Anti-oxidant, Immunostimulant, Target type:GPCR, Target names:Melatonin receptor, Side effect:Irritability, Insomnia, Anxiety, Migraine, Dizziness, Somnolence, Hypertension, Dyspepsia, Mouth dryness, Nausea, Hepatic enzyme levels elevated, Hot flushes, Skin dryness, Weight gain, Additional inf…	https://pubchem.ncbi.nlm.nih.gov/compound/896	1.485642013573608	0.02580203704015496	105.7311027529352	92.00959777914235	1008	949	0.005035477069515	0.00358141962594	0.009819180704645	0.01122555408315333	98.87035026603877	13.721504973792847	978.5	0.010522367393899165
Prestw-1409	Etretinate	[Therapeutic class:Dermatology, Therapeutic effect:Antipsoriatic, Target type:Not identified, Target names:?, Side effect:Occular irritation, Memory loss, Anxiety, Depression, Photophobia, Blurred vision, Hepatotoxicity, Additional info type:Chemical classification (according ATC code), Additional info detail:Retinoid]	https://pubchem.ncbi.nlm.nih.gov/compound/3312	-2.203628287053868	-1.6604155948798316	132.77797691548002	119.66311014182438	437	659	0.00632359297014833	0.004657816374675	0.00954960472883	0.0120539915903	126.2205435286522	13.114866773655649	548	0.010801798159565
Prestw-489	Ceftazidime pentahydrate	[Therapeutic class:Infectiology, Metabolism, Therapeutic effect:Antibacterial, Target type:?, Target names:?, Side effect:Diarrhoea, Rash, Hepatic enzyme levels elevated, Eosinophilia, Additional info type:Chemical classification (according ATC code), Additional info detail:Third-generation cephalosporin]	https://pubchem.ncbi.nlm.nih.gov/compound/73449854	0.27742214279017907	-0.9161540194116996	110.45696564622187	109.79735437703022	821	787	0.00526054777825833	0.00427379761822333	0.01129994153355	0.01060947100631333	110.12716001162605	0.6596112691916574	804	0.010954706269931665
Prestw-514	Pyrazinamide	[Therapeutic class:Infectiology, Metabolism, Therapeutic effect:Antibacterial, Target type:?, Target names:?, Side effect:Anorexia, Vomiting, Asthenia, Rash, Uricemia, Arthralgia, Additional info type:?, Additional info detail:?]	https://pubchem.ncbi.nlm.nih.gov/compound/1046	2.0283717951019935	-1.9395136856803812	114.56873332441482	91.3072381815576	1092	611	0.00545637200896833	0.00355408069056833	0.01024452577500333	0.010440349772895	102.93798575298621	23.26149514285723	851.5	0.010342437773949165
Prestw-494	Propylthiouracil	[Therapeutic class:Metabolism, Therapeutic effect:Antihyperthyroid, Target type:Enzyme, Target names:Thyroid peroxidase, Side effect:Hypothyroidism, Hypersensitivity reactions, Pruritus, Fever, Arthralgia, Myalgia, Leucopenia, Hepatotoxicity, Additional info type:Chemical classification (according ATC code), Additional info detail:Thiouracil]	https://pubchem.ncbi.nlm.nih.gov/compound/657298	0.7103137542473434	-0.2649251408770841	100.7249013966556	94.21469122622744	888	899	0.00479705515317666	0.003667251594985	0.01005633128808166	0.01189567924788	97.46979631144151	6.510210170428152	893.5	0.010976005267980829
Prestw-327	Cefoperazone dihydrate	[Therapeutic class:Infectiology, Metabolism, Therapeutic effect:Antibacterial, Target type:Enzyme, Target names:Bacterial transpeptidase, Side effect:Diarrhoea, Nausea, Hypersensitivity reactions, Haemorrhage, Hepatic enzyme levels elevated, Additional info type:Chemical classification (according ATC code), Additional info detail:Third-generation cephalosporin]	https://pubchem.ncbi.nlm.nih.gov/compound/20193749	0.7490801672136567	-1.4278338525460403	100.23095333239938	115.12225299296536	894	699	0.00477353072104333	0.004481066173565	0.01044670802852333	0.01124081302747	107.67660316268237	-14.891299660565977	796.5	0.010843760527996665
Prestw-496	Tiaprofenic acid	[Therapeutic class:Central Nervous System, Metabolism, Therapeutic effect:Analgesic, Anti-inflammatory, Antipyretic, Target type:Enzyme, Target names:Cyclooxygenase, Side effect:Gastrointestinal ulceration, Hypersensitivity reactions, Nephrotoxicity, Cystitis, Urinary troubles, Additional info type:Therapeutic classification (according ATC code), Chemical classification (according ATC code), Addi…	https://pubchem.ncbi.nlm.nih.gov/compound/5468	2.254509204072154	-0.5556523187943232	105.02355975398488	102.12036924384604	1127	849	0.00500178011134333	0.00397497547479833	0.01023498876020666	0.01034053065813833	103.57196449891546	2.9031905101388418	988	0.010287759709172496
Prestw-1161	Stanozolol	[Therapeutic class:Endocrinology, Therapeutic effect:?, Target type:?, Target names:?, Side effect:Oedema, Oligospermia, Priapism, Hepatic enzyme levels elevated, Hepatotoxicity, Acne, Hirsutism, Dysphonia, Menstrual disturbances, Red cell production increased, Nausea, Additional info type:Chemical classification (according ATC code), Additional info detail:Androstan derivative]	https://pubchem.ncbi.nlm.nih.gov/compound/5277	4.922930629920048	3.834328067755987	165.15145135488493	116.5923132971147	1540	1604	0.007865389886625	0.00453828740864999	0.01061201409901333	0.011184863202905	140.87188232599982	48.55913805777023	1572	0.010898438650959165
Prestw-490	Iobenguane sulfate	[Therapeutic class:Oncology, Therapeutic effect:Antineoplastic, Target type:?, Target names:?, Side effect:Hypersensitivity reactions, Palpitations, Dyspnea, Hot flushes, Hypertension, Additional info type:Therapeutic classification (according ATC code), Additional info detail:Diagnostic radiopharmaceutical for tumour detection]	https://pubchem.ncbi.nlm.nih.gov/compound/2759362	1.1755107098431024	1.7817941916602789	104.27596607509	100.3236153581098	960	1251	0.004966175726925	0.00390503788367	0.00902316835708166	0.010440350122135	102.2997907165999	3.9523507169801917	1105.5	0.00973175923960833
Prestw-1818	Tirofiban hydrochloride	[Therapeutic class:Hematology, Therapeutic effect:Antiplatelet, Target type:?, Target names:?, Side effect:Haemorrhage, Additional info type:?, Additional info detail:?]	https://pubchem.ncbi.nlm.nih.gov/compound/10116482	3.0104542569152617	0.8805399401168378	89.01704814932538	95.71741710022754	1244	1096	0.004239464954785	0.00372574431821666	0.01051283045671833	0.01174944716815	92.36723262477645	-6.70036895090216	1170	0.011131138812434166
Prestw-1491	Pentobarbital	[Therapeutic class:Central Nervous System, Therapeutic effect:Anesthetic, Hypnotic, Sedative, Target type:?, Target names:?, Side effect:Sedation, Drowsiness, Vertigo, Nausea, Headache, Respiratory depression, Bradycardia, Hepatic enzyme levels elevated, Additional info type:Chemical classification (according ATC code), Additional info detail:Barbiturate]	https://pubchem.ncbi.nlm.nih.gov/compound/4737	0.7426190983859379	-1.090590326162043	109.72272653955156	107.20025215970009	893	757	0.00522557940954833	0.00417270693772666	0.00923425160969166	0.010818646832685	108.46148934962582	2.5224743798514737	825	0.010026449221188331
Prestw-1336	Rofecoxib	[Therapeutic class:Metabolism, Therapeutic effect:Anti-inflammatory, Target type:Enzyme, Target names:Cyclooxygenase 2, Side effect:Mouth ulcer, Weight gain, Eczema, Myalgia, Diarrhoea, Headache, Nausea, Upper respiratory tract infection, Hypertension, Epigastric misery, Dyspepsia, Cystitis, Additional info type:Therapeutic classification (according ATC code), Chemical classification (according A…	https://pubchem.ncbi.nlm.nih.gov/compound/5090	1.3370374305360742	-0.06141611633501675	128.86646426622107	102.00602180476078	985	934	0.00613730594826333	0.00397052456780166	0.00998321517059833	0.011273238458675	115.43624303549092	26.860442461460295	959.5	0.010628226814636665
Prestw-343	Desipramine hydrochloride	[Therapeutic class:Central Nervous System, Therapeutic effect:Antidepressant, CNS Stimulant, Target type:Carrier, Target names:Adrenergic uptake, Side effect:Anticholinergic effects, Mouth dryness, Blurred vision, Urinary troubles, Insomnia, Drowsiness, Dizziness, Tachycardia, Orthostatic hypotension, Electrocardiogram disturbances, Weight gain, Hypersensitivity reactions, Additional info type:?,…	https://pubchem.ncbi.nlm.nih.gov/compound/65327	1.996066450963399	-4.77119639859429	104.8767148659368	161.08621294169785	1087	124	0.0049947865773	0.00627018635471666	0.00960491857645833	0.00998448646471666	132.9814639038173	-56.20949807576105	605.5	0.009794702520587496
Prestw-566	Eserine hemisulfate salt	[Therapeutic class:Central Nervous System, Neuromuscular, Ophthalmology, Therapeutic effect:Antiglaucoma, Target type:Enzyme, Target names:Cholinesterase, Side effect:Nausea, Bradycardia, Miosis, Additional info type:Therapeutic classification (according ATC code), Additional info detail:Parasympathomimetic]	https://pubchem.ncbi.nlm.nih.gov/compound/21872909	0.5810923776929661	-0.3172560329021871	99.13626136618788	109.8300279224239	868	890	0.00472139567137	0.00427506941681333	0.00967040526059	0.00960555447575333	104.4831446443059	-10.693766556236014	879	0.009637979868171664
Prestw-572	Mometasone furoate	[Therapeutic class:Endocrinology, Therapeutic effect:Anti-inflammatory, Target type:?, Target names:?, Side effect:Mucocutaneous candidiasis, Pharyngitis, Dysphonia, Nose bleed, Mucosal irritation, Headache, Taste alteration, Additional info type:Chemical classification (according ATC code), Additional info detail:Corticosteroid]	https://pubchem.ncbi.nlm.nih.gov/compound/4240	1.8862282808921784	1.165452574475732	117.07850639995014	118.32371809845638	1070	1145	0.00557590074216499	0.00460568132499833	0.010284581144015	0.01047531872367	117.70111224920326	-1.245211698506239	1107.5	0.0103799499338425
Prestw-347	Thioguanosine	[Therapeutic class:Metabolism, Oncology, Therapeutic effect:Antineoplastic, Target type:Enzyme, Target names:?, Side effect:Bone marrow suppression, Vomiting, Hepatotoxicity, Gastrointestinal ulceration, Additional info type:Pharmacokinetics, Chemical classification (according ATC code), Therapeutic classification (according ATC code), Additional info detail:Prodrug of Thioguanine(L01BB03), Purin…	https://pubchem.ncbi.nlm.nih.gov/compound/3938248	-2.332849663608245	-2.7012188918235474	112.21914830201852	106.5468819444592	417	480	0.005344472282255	0.00414727488532833	0.01796940589943333	0.01766931219025	109.38301512323886	5.672266357559323	448.5	0.017819359044841665
Prestw-380	Clebopride maleate	[Therapeutic class:Central Nervous System, Therapeutic effect:Antiemetic, Antispastic, Target type:?, Target names:?, Side effect:Extrapyramidal syndrome, Drowsiness, Diarrhoea, Dizziness, Headache, Depression, Galactorrhoea, Additional info type:Therapeutic classification (according ATC code), Additional info detail:Propulsive]	https://pubchem.ncbi.nlm.nih.gov/compound/67363998	1.0721336085996005	2.3806921781697916	101.15209615497018	88.62845409490743	944	1354	0.00481740043809	0.00344981059121833	0.01009892959459666	0.01303120469675	94.8902751249388	12.523642060062755	1149	0.01156506714567333
Prestw-588	Galanthamine hydrobromide	[Therapeutic class:Central Nervous System, Therapeutic effect:Analgesic, Anti-Alzheimer, Anti-fatigue, Target type:Enzyme, Target names:Acetylcholinesterase, Side effect:Vomiting, Epigastric misery, Diarrhoea, Vertigo, Headache, Somnolence, Hallucinations, Depression, Fatigue, Asthenia, Anorexia, Bradycardia, Hypertension, Sweat, Additional info type:?, Additional info detail:?]	https://pubchem.ncbi.nlm.nih.gov/compound/21946319	1.0785946774273192	-1.381317504079282	100.40450084651464	113.48884490104729	945	707	0.00478179597606333	0.00441748672165166	0.00957122150186666	0.00997685734181833	106.94667287378095	-13.08434405453265	826	0.009774039421842495
Prestw-1157	Rifapentine	[Therapeutic class:Infectiology, Metabolism, Therapeutic effect:Antibacterial, Target type:Enzyme, Target names:DNA-dependent RNA polymerase, Side effect:Uricemia, Haematuria, Nephrotoxicity, Neutropenia, Anemia, Hepatic enzyme levels elevated, Sweat, Rash, Anorexia, Upper respiratory tract infection, Additional info type:?, Additional info detail:?]	https://pubchem.ncbi.nlm.nih.gov/compound/135448133	4.134680232938345	5.06701130212508	77.66964613190572	83.00954142432938	1418	1816	0.003699041359745	0.00323109771125166	0.00911853734093333	0.01036723377183	80.33959377811755	-5.3398952924236625	1617	0.009742885556381664
Prestw-326	Methyldopa (L,-)	[Therapeutic class:Cardiovascular, Central Nervous System, Therapeutic effect:Antihypertensive, Target type:Enzyme, Target names:L-aromatic aminoacid decarboxylase, Side effect:Sedation, Headache, Asthenia, Paresthesia, Memory loss, Dizziness, Orthostatic hypotension, Bradycardia, Oedema, Nausea, Diarrhoea, Additional info type:?, Additional info detail:?]	https://pubchem.ncbi.nlm.nih.gov/compound/4138	-0.19423588163329855	0.5491109572911853	102.8208261380187	93.77367114113108	748	1039	0.00489687422911333	0.00365008514685	0.00922916530787166	0.01217161305249	98.29724863957489	9.047154996887627	893.5	0.01070038918018083
Prestw-376	Clofazimine	[Therapeutic class:Infectiology, Therapeutic effect:Antibacterial, Target type:?, Target names:?, Side effect:Blurred vision, Occular irritation, Nausea, Diarrhoea, Urine coloration, Stool coloration, Skin dryness, Weight loss, Additional info type:?, Additional info detail:?]	https://pubchem.ncbi.nlm.nih.gov/compound/2794	2.144671034000933	-0.8173067789198383	157.40852741608143	127.48711127482642	1110	804	0.00749663069534	0.00496236102966166	0.009142697478335	0.01132092283418333	142.44781934545392	29.92141614125501	957	0.010231810156259166
Prestw-623	Pyridoxine hydrochloride	[Therapeutic class:Metabolism, Therapeutic effect:?, Target type:?, Target names:?, Side effect:Somnolence, Paresthesia, Additional info type:?, Additional info detail:?]	https://pubchem.ncbi.nlm.nih.gov/compound/6019	1.7182404913714877	0.8805399401168378	103.20797510528008	88.66112165853673	1044	1096	0.004915312320615	0.00345108215697166	0.01102718687616833	0.01226634609825	95.9345483819084	14.546853446743356	1070	0.011646766487209165
Prestw-506	Sisomicin sulfate	[Therapeutic class:Infectiology, Metabolism, Therapeutic effect:Antibacterial, Target type:Ribosome, Target names:50S unit, Side effect:Ototoxicity, Nephrotoxicity, Peripheral neuropathy, Confusion, Hallucinations, Seizure, Depression, Dyspnea, Additional info type:Chemical classification (according ATC code), Additional info detail:Aminoside]	https://pubchem.ncbi.nlm.nih.gov/compound/5458403	1.1367442968767891	-1.2475830022373522	106.66559362938332	101.6466766103737	954	730	0.00507998249183166	0.00395653726688166	0.00958393754748	0.01171129953582	104.15613511987851	5.018917019009621	842	0.01064761854165
Prestw-333	Zidovudine, AZT	[Therapeutic class:Infectiology, Metabolism, Therapeutic effect:Antiviral, Target type:Enzyme, Target names:Transcriptase reverse, Side effect:Nausea, Diarrhoea, Headache, Dizziness, Anemia, Neutropenia, Leucopenia, Myalgia, Hepatic enzyme levels elevated, Additional info type:?, Additional info detail:?]	https://pubchem.ncbi.nlm.nih.gov/compound/5726	-0.3945290152925836	-1.1138485003954222	148.9046405597636	117.24566357371243	717	753	0.00709163040543666	0.00456371868494833	0.009296559263015	0.01062345846244833	133.075152066738	31.658976986051172	735	0.009960008862731665
Prestw-1467	Troglitazone	[Therapeutic class:Metabolism, Therapeutic effect:Antidiabetic, Anti-inflammatory, Target type:Nuclear receptor, Target names:Peroxisome proliferator-activated gamma receptor, Side effect:Hepatic enzyme levels elevated, Hepatotoxicity, Headache, Asthenia, Dizziness, Nausea, Hypoglycemia, Additional info type:Chemical classification (according ATC code), Additional info detail:Thiazolidinedione]	https://pubchem.ncbi.nlm.nih.gov/compound/5591	1.9185336250307723	0.3572310198658075	88.1760001680518	85.03496825581396	1075	1006	0.00419940977978166	0.00330993626266666	0.01048421999439666	0.01108059302592166	86.60548421193289	3.1410319122378354	1040.5	0.01078240651015916
Prestw-1130	Azelastine hydrochloride	[Therapeutic class:Immunology, Therapeutic effect:Antihistaminic, Target type:?, Target names:?, Side effect:Burning, Taste alteration, Nose bleed, Additional info type:?, Additional info detail:?]	https://pubchem.ncbi.nlm.nih.gov/compound/54360	-3.954577939365682	-2.288386299181068	256.3178294975325	167.1297959645572	166	551	0.01220721735929166	0.00650542927905833	0.0044670786786209	0.01139022437079833	211.72381273104486	89.18803353297531	358.5	0.007928651524709614
Prestw-1121	Carbadox	[Therapeutic class:Infectiology, Therapeutic effect:Antibacterial, Target type:?, Target names:?, Side effect:Headache, Insomnia, Nausea, Epigastric misery, Diarrhoea, Arthralgia, Additional info type:?, Additional info detail:?]	https://pubchem.ncbi.nlm.nih.gov/compound/135403805	1.841000799098146	1.6015433413515907	105.6243044708078	92.67929380082622	1063	1220	0.00503039076769166	0.00360748715077833	0.010191755214075	0.011636275953305	99.15179913581701	12.945010669981585	1141.5	0.01091401558369
Prestw-1498	Camylofine chlorhydrate	[Therapeutic class:?, Therapeutic effect:?, Target type:GPCR, Target names:Muscarinic receptors, Side effect:Rash, Hypersensitivity reactions, Mouth dryness, Urinary troubles, Additional info type:Chemical classification (according ATC code), Additional info detail:Synthetic anticholinergic, esters with tertiary amino group]	https://pubchem.ncbi.nlm.nih.gov/compound/23724817	1.8603840055813028	0.38048919409918663	117.46565455234384	103.31274927521017	1066	1010	0.00559433879485833	0.00402138816813666	0.010247068984125	0.01177106394122499	110.389201913777	14.15290527713367	1038	0.011009066462674995
Prestw-455	Mebhydroline 1,5-naphtalenedisulfonate	[Therapeutic class:Allergology, Therapeutic effect:Antihistaminic, Target type:GPCR, Target names:Histaminergic H1 receptor, Side effect:Headache, Mouth dryness, Motor incoordination, Blurred vision, Urinary troubles, Constipation, Epigastric misery, Nausea, Diarrhoea, Sweat, Seizure, Additional info type:?, Additional info detail:?]	https://pubchem.ncbi.nlm.nih.gov/compound/22529	2.842466467394571	2.235328589211172	196.68389084985037	119.77744661469842	1218	1329	0.00936713224898166	0.00466226685481833	0.00984969867083333	0.01056369351378166	158.2306687322744	76.90644423515195	1273.5	0.010206696092307496
Prestw-110	Acenocoumarol	[Therapeutic class:Hematology, Therapeutic effect:Anticoagulant, Target type:Enzyme, Target names:Vitamin K epoxide reductase, Side effect:Haemorrhage, Nose bleed, Hypersensitivity reactions, Additional info type:Therapeutic classification (according ATC code), Additional info detail:Vitamin K antagonist (VKA)]	https://pubchem.ncbi.nlm.nih.gov/compound/54676537	2.099443552206901	1.2817434456426278	107.54669636448526	95.0640638327906	1103	1165	0.00512194528710166	0.00370031292550166	0.00979629205540666	0.01128277531825166	101.30538009863793	12.482632531694662	1134	0.01053953368682916
Prestw-584	Yohimbine hydrochloride	[Therapeutic class:Cardiovascular, Therapeutic effect:Erectile dysfunction treatment, Vasodilator, Target type:GPCR, Target names:Adrenergic Alpha receptors, Side effect:Irritability, Insomnia, Nausea, Diarrhoea, Tachycardia, Priapism, Additional info type:?, Additional info detail:?]	https://pubchem.ncbi.nlm.nih.gov/compound/12304060	0.432487794655432	1.0782344211005603	88.97700072864157	92.9406313194929	845	1130	0.00423755768376166	0.00361765956040666	0.00996668458296333	0.01106724170192666	90.95881602406723	-3.9636305908513236	987.5	0.010516963142444994
Prestw-527	Tenoxicam	[Therapeutic class:Central Nervous System, Metabolism, Therapeutic effect:Analgesic, Anti-inflammatory, Antipyretic, Target type:Enzyme, Target names:Cyclooxygenase, Side effect:Gastrointestinal ulceration, Oedema, Hypertension, Nephrotoxicity, Additional info type:Therapeutic classification (according ATC code), Chemical classification (according ATC code), Additional info detail:NSAID, Oxicam]	https://pubchem.ncbi.nlm.nih.gov/compound/54677971	1.6665519407497364	-1.218510284445628	102.79412514158206	99.40891659663438	1036	735	0.00489560258574833	0.00386943377089	0.00998321501538333	0.010296660941095	101.10152086910821	3.385208544947673	885.5	0.010139937978239165
Prestw-498	Artemisinin	[Therapeutic class:Infectiology, Therapeutic effect:Antimalarial, Target type:Not identified, Target names:Oxidant, Side effect:Nausea, Dizziness, Tinnitus, Neutropenia, Electrocardiogram disturbances, Additional info type:?, Additional info detail:?]	https://pubchem.ncbi.nlm.nih.gov/compound/2240	0.8136908554908454	0.8805399401168378	103.87546986881875	88.6121203130071	904	1096	0.00494710196896166	0.00344917480833833	0.01007476922435833	0.01135398393184166	96.24379509091293	15.263349555811658	1000	0.010714376578099994
Prestw-341	Furosemide	[Therapeutic class:Metabolism, Therapeutic effect:Antihypertensive, Diuretic, Target type:Carrier, Target names:Solute carrier family 12 member 1, Side effect:Hypersensitivity reactions, Nausea, Diarrhoea, Hyperglycemia, Hypokalemia, Additional info type:Therapeutic classification (according ATC code), Chemical classification (according ATC code), Additional info detail:High-ceiling diuretic, Sul…	https://pubchem.ncbi.nlm.nih.gov/compound/3440	2.7326282973233504	-0.6544995592861844	101.84628784099176	98.33086207184752	1201	832	0.00485046153577833	0.00382747113083833	0.01028648825983	0.0118804202648	100.08857495641965	3.515425769144244	1016.5	0.011083454262314999
Prestw-616	Demecarium bromide	[Therapeutic class:Ophthalmology, Therapeutic effect:Antiglaucoma, Target type:?, Target names:?, Side effect:Hypersensitivity reactions, Diarrhoea, Sweat, Urinary troubles, Dyspnea, Arrhythmia, Occular irritation, Blurred vision, Additional info type:Therapeutic classification (according ATC code), Additional info detail:Parasympathomimetic]	https://pubchem.ncbi.nlm.nih.gov/compound/5965	2.0735992768960254	-0.3695869249272902	104.87670997711518	80.03675125836523	1099	881	0.00499478634446833	0.00311538359771166	0.01062155119143166	0.01021019342201	92.4567306177402	24.839958718749955	990	0.010415872306720829
Prestw-1464	Tosufloxacin hydrochloride	[Therapeutic class:Infectiology, Metabolism, Therapeutic effect:Antibacterial, Target type:?, Target names:?, Side effect:Thrombopenia, Nephrotoxicity, Hepatotoxicity, Additional info type:?, Additional info detail:?]	https://pubchem.ncbi.nlm.nih.gov/compound/10433396	0.7426190983859379	-1.299913894262455	102.59387989018612	100.87897590385178	893	721	0.00488606584258166	0.00392665496717	0.0113501692346	0.010612649920705	101.73642789701896	1.7149039863343347	807	0.0109814095776525
Prestw-1604	(-)-Emtricitabine	[Therapeutic class:Infectiology, Therapeutic effect:Antiviral, Target type:?, Target names:?, Side effect:Diarrhoea, Nausea, Headache, Dizziness, Insomnia, Hyperlipidemia, Neutropenia, Rash, Additional info type:?, Additional info detail:?]	https://pubchem.ncbi.nlm.nih.gov/compound/9837769	2.668017609046162	-0.17770698750191238	103.76867810503865	100.17661331542762	1191	914	0.00494201597757666	0.00389931591538166	0.01067368585305	0.01106533423685666	101.97264571023314	3.5920647896110296	1052.5	0.01086951004495333
Prestw-1819	Tolvaptan	[Therapeutic class:Cardiovascular, Therapeutic effect:Antihypertensive, Diuretic, Target type:?, Target names:?, Side effect:Liver failure, Additional info type:?, Additional info detail:?]	https://pubchem.ncbi.nlm.nih.gov/compound/216237	1.4210313252964193	1.9853032162023465	91.4333799592115	92.41794332204132	998	1286	0.004354543518275	0.003597314236685	0.00979629228822166	0.01090002797234166	91.92566164062642	-0.9845633628298174	1142	0.010348160130281659
Prestw-1328	Reboxetine mesylate	[Therapeutic class:Central Nervous System, Therapeutic effect:Antidepressant, Target type:Carrier, Target names:Noradrenaline uptake, Side effect:Insomnia, Dizziness, Sweat, Urinary troubles, Mouth dryness, Constipation, Orthostatic hypotension, Paresthesia, Tachycardia, Additional info type:?, Additional info detail:?]	https://pubchem.ncbi.nlm.nih.gov/compound/6917839	1.7053183537160497	5.712425637101351	101.88634177998752	97.13848403439036	1042	1927	0.00485236911723833	0.00378105851511166	0.00878538199079666	0.01239731969931166	99.51241290718895	4.747857745597159	1484.5	0.01059135084505416
Prestw-543	Betahistine mesylate	[Therapeutic class:Allergology, Therapeutic effect:Vasodilator, Target type:GPCR, Target names:Histaminergic receptors, Side effect:Asthenia, Headache, Drowsiness, Epigastric misery, Nausea, Mouth dryness, Diarrhoea, Additional info type:?, Additional info detail:?]	https://pubchem.ncbi.nlm.nih.gov/compound/198334	1.5567137706785157	1.6771324076100729	101.35234303589152	100.11128117887972	1019	1233	0.00482693725886333	0.00389677290028666	0.010102108120925	0.01204254718808999	100.73181210738562	1.2410618570118004	1126	0.011072327654507495
Prestw-450	Dicloxacillin sodium salt hydrate	[Therapeutic class:Infectiology, Metabolism, Therapeutic effect:Antibacterial, Target type:Enzyme, Target names:Bacterial transpeptidase, Side effect:Fever, Diarrhoea, Rash, Hypersensitivity reactions, Anemia, Neutropenia, Thrombopenia, Seizure, Additional info type:Chemical classification (according ATC code), Additional info detail:Beta-lactamase resistant penicillin]	https://pubchem.ncbi.nlm.nih.gov/compound/23702387	0.3678771063782433	-0.48006325253584103	90.2185375829364	90.39252645979262	835	862	0.00429668626748	0.00351847607331666	0.00887439283543	0.01072264194953166	90.30553202136451	-0.1739888768562139	848.5	0.009798517392480829
Prestw-1134	Cytarabine	[Therapeutic class:Oncology, Therapeutic effect:Antineoplastic, Target type:Ribosome, Target names:30S unit, Side effect:Bone marrow suppression, Vomiting, Anorexia, Diarrhoea, Mouth ulcer, Rash, Fever, Amenorrhoea, Hair loss, Additional info type:Chemical classification (according ATC code), Therapeutic classification (according ATC code), Additional info detail:Pyrimidine analogue, Antimetaboli…	https://pubchem.ncbi.nlm.nih.gov/compound/596	-3.844739769294461	-4.230443847668225	123.79350145595212	132.27299110220594	183	217	0.00589570449665166	0.00514864859481666	0.00858065670278716	0.01121347387864833	128.03324627907904	-8.47948964625381	200	0.009897065290717745
Prestw-336	Chlormezanone	[Therapeutic class:Central Nervous System, Neuromuscular, Therapeutic effect:Anxiolytic, Muscle relaxant, Target type:?, Target names:?, Side effect:Drowsiness, Depression, Confusion, Dizziness, Headache, Urinary troubles, Additional info type:?, Additional info detail:?]	https://pubchem.ncbi.nlm.nih.gov/compound/2717	0.6715473412810302	1.5840997106765564	98.41536868372944	103.75376636951002	882	1217	0.00468706293031666	0.00403855449985666	0.00965641757162666	0.0130146740703	101.08456752661974	-5.338397685780578	1049.5	0.011335545820963331
Prestw-1132	Celiprolol hydrochloride	[Therapeutic class:Cardiovascular, Therapeutic effect:Antianginal, Antihypertensive, Target type:GPCR, Target names:Adrenergic beta-1 receptor, Side effect:Asthenia, Epigastric misery, Nausea, Diarrhoea, Bradycardia, Palpitations, Arrhythmia, Raynaud's syndrome, Headache, Dizziness, Tremor, Paresthesia, Insomnia, Bronchospasm, Hepatic enzyme levels elevated, Hypoglycemia, Occular irritation, Erec…	https://pubchem.ncbi.nlm.nih.gov/compound/42373	1.1948939163262589	-0.16607790038522283	97.76121952963996	94.19836242907353	963	916	0.00465590887082333	0.00366661600613333	0.01079512247813166	0.01258932899993333	95.97979097935675	3.5628571005664327	939.5	0.011692225739032495
Prestw-1228	Argatroban	[Therapeutic class:Hematology, Therapeutic effect:Anticoagulant, Target type:Enzyme, Target names:Thrombine, Side effect:Anemia, Thrombosis, Haemorrhage, Nausea, Purpura, Additional info type:?, Additional info detail:?]	https://pubchem.ncbi.nlm.nih.gov/compound/2232	1.3111931552251983	0.13627836464870582	93.58270995263874	99.53958984211972	981	968	0.00445690603616166	0.003874520150325	0.01019938460862333	0.01081483182497333	96.56114989737924	-5.956879889480987	974.5	0.01050710821679833
Prestw-558	Gliclazide	[Therapeutic class:Metabolism, Therapeutic effect:Anticoagulant, Antidiabetic, Target type:Ion channel, Target names:K+ channel voltage dependant, Side effect:Hypoglycemia, Nausea, Dyspepsia, Hypersensitivity reactions, Blurred vision, Additional info type:Chemical classification (according ATC code), Additional info detail:Sulfonamide urea derivative]	https://pubchem.ncbi.nlm.nih.gov/compound/3475	0.128817559752645	0.10139110329863713	91.8338680175049	95.40707923304892	798	962	0.00437361688818833	0.00371366459876333	0.00915096257812166	0.01172528672032	93.6204736252769	-3.5732112155440205	880	0.01043812464922083
Prestw-372	Debrisoquin sulfate	[Therapeutic class:Cardiovascular, Therapeutic effect:Antihypertensive, Target type:Carrier, Target names:Noradrenaline transporter, Side effect:Hypotension, Orthostatic hypotension, Dizziness, Erectile dysfunction, Additional info type:Chemical classification (according ATC code), Additional info detail:Guanidine derivative]	https://pubchem.ncbi.nlm.nih.gov/compound/11391	0.8783015437680342	0.5607400444078748	94.8642974868781	102.98606965067388	914	1041	0.00451794204612666	0.00400867235536333	0.00946631561965666	0.01183782199708333	98.92518356877599	-8.121772163795782	977.5	0.010652068808369995
Prestw-547	Molsidomine	[Therapeutic class:Cardiovascular, Hematology, Therapeutic effect:Antianginal, Anticoagulant, Antiplatelet, Vasodilator, Target type:Not identified, Target names:NO production, Side effect:Headache, Hypotension, Orthostatic hypotension, Nausea, Vertigo, Pruritus, Additional info type:?, Additional info detail:?]	https://pubchem.ncbi.nlm.nih.gov/compound/4238	1.3111931552251983	-0.9801139985534922	100.29770011992407	115.10591921106504	981	776	0.00477670955782166	0.004480430390685	0.00930609592856666	0.01078367803712	107.70180966549455	-14.80821909114097	878.5	0.01004488698284333
Prestw-1288	Idebenone	[Therapeutic class:Oncology, Therapeutic effect:Antineoplastic, Target type:Not identified, Target names:?, Side effect:Nausea, Diarrhoea, Dyspepsia, Headache, Leucopenia, Hypersensitivity reactions, Agranulocytosis, Additional info type:?, Additional info detail:?]	https://pubchem.ncbi.nlm.nih.gov/compound/3686	2.3320420300047804	-0.34051420713556624	108.40108180716048	94.41070258993923	1139	886	0.005162635662905	0.00367488122234833	0.01035769687344333	0.01041428294652833	101.40589219854985	13.990379217221246	1012.5	0.01038598990998583
Prestw-432	Corticosterone	[Therapeutic class:Endocrinology, Therapeutic effect:Anti-inflammatory, Immunosuppressant, Target type:?, Target names:?, Side effect:Insomnia, Bone weakness, Additional info type:?, Additional info detail:?]	https://pubchem.ncbi.nlm.nih.gov/compound/439739	2.50649088835319	0.7409908947165631	75.74725912708476	95.2764079813424	1166	1072	0.00360748707316833	0.003708578296935	0.010486762815475	0.01141120536098333	85.51183355421358	-19.52914885425764	1119	0.010948984088229165
Prestw-1368	Zotepine	[Therapeutic class:Central Nervous System, Therapeutic effect:Antipsychotic, Target type:GPCR, Target names:Dopaminergic D2 / 5-HT2 receptors, Side effect:Somnolence, Extrapyramidal syndrome, Tachycardia, Hypotension, Palpitations, Galactorrhoea, Gynecomastia, Weight gain, Constipation, Mouth dryness, Blurred vision, Additional info type:?, Additional info detail:?]	https://pubchem.ncbi.nlm.nih.gov/compound/5736	-4.813900093452292	-4.806083659944358	157.10147328973244	188.3477195249316	33	118	0.00748200714586333	0.007331324508415	6.40878919512e-4	0.00576600292696916	172.724596407332	-31.246246235199152	75.5	0.00320344092324058
Prestw-407	Adamantamine fumarate	[Therapeutic class:Infectiology, Therapeutic effect:Antiviral, Target type:Not identified, Target names:?, Side effect:Vertigo, Insomnia, Confusion, Nausea, Mouth dryness, Constipation, Orthostatic hypotension, Headache, Additional info type:?, Additional info detail:?]	https://pubchem.ncbi.nlm.nih.gov/compound/2723867	2.4354191312482825	-1.253397545795697	95.41164428478172	90.506865923549	1155	729	0.00454400960976833	0.00352292666987833	0.01035833296678	0.00952035813436323	92.95925510416535	4.904778361232715	942	0.009939345550571615
Prestw-510	Cyclizine hydrochloride	[Therapeutic class:Allergology, Central Nervous System, Therapeutic effect:Antiemetic, Antihistaminic, Antivertigo, Sedative, Target type:GPCR, Target names:Histaminergic H1 receptor, Side effect:Drowsiness, Sedation, Excitation, Insomnia, Hypotension, Tachycardia, Palpitations, Nausea, Mouth dryness, Constipation, Blurred vision, Occular irritation, Urinary troubles, Additional info type:Chemica…	https://pubchem.ncbi.nlm.nih.gov/compound/6420019	3.3787351800952377	0.12464927753201624	122.0847159042424	96.63212084649224	1301	966	0.005814323046555	0.00376134862502666	0.01118359171475666	0.010068411240365	109.35841837536732	25.45259505775016	1133.5	0.01062600147756083
Prestw-398	Oxantel pamoate	[Therapeutic class:Infectiology, Therapeutic effect:Antihelmintic, Target type:Enzyme, Target names:Fumarate reductase, Side effect:Headache, Diarrhoea, Additional info type:?, Additional info detail:?]	https://pubchem.ncbi.nlm.nih.gov/compound/78410897	-0.7240435255062461	0.9619435499336648	92.9953092156346	90.4252000051434	666	1110	0.004428930891055	0.00351974787190499	0.00948030326981666	0.01109330891633333	91.710254610389	2.5701092104912107	888	0.010286806093074995
Prestw-456	Meclocycline sulfosalicylate	[Therapeutic class:Infectiology, Metabolism, Therapeutic effect:Antibacterial, Target type:Ribosome, Target names:30S unit, Side effect:Burning, Irritation, Skin coloration, Additional info type:?, Additional info detail:?]	https://pubchem.ncbi.nlm.nih.gov/compound/54687416	1.5244084265399214	1.0259035290754577	110.97761307731922	101.77734586817324	1014	1121	0.00528534377614666	0.00396162349109833	0.00990310528627	0.01121856031628833	106.37747947274623	9.200267209145977	1067.5	0.010560832801279164
Prestw-493	Omeprazole	[Therapeutic class:Gastroenterology, Therapeutic effect:Antiulcer, Target type:Enzyme, Target names:H+/K+ ATPase, Side effect:Headache, Constipation, Diarrhoea, Nausea, Additional info type:?, Additional info detail:?]	https://pubchem.ncbi.nlm.nih.gov/compound/4594	1.446875600607295	-1.061517608370319	107.21294531610856	105.9261922529658	1002	762	0.005106050288305	0.00412311490314833	0.01060629170388166	0.01058467500843166	106.56956878453718	1.2867530631427542	882	0.010595483356156659
Prestw-505	Metaproterenol sulfate, orciprenaline sulfate	[Therapeutic class:Respiratory, Therapeutic effect:Bronchodilator, Target type:GPCR, Target names:Adrenergic beta-2 receptor, Side effect:Tremor, Dizziness, Headache, Nausea, Dyspnea, Tachycardia, Palpitations, Hypotension, Additional info type:?, Additional info detail:?]	https://pubchem.ncbi.nlm.nih.gov/compound/441333	0.41310458817227536	2.6074593769452377	107.0527442262402	96.6647884101218	842	1393	0.00509842066094333	0.00376262019078	0.00951908676264333	0.01165916460255833	101.858766318181	10.387955816118392	1117.5	0.01058912568260083
Prestw-598	Xylazine	[Therapeutic class:Central Nervous System, Therapeutic effect:Analgesic, Sedative, Target type:GPCR, Target names:Adrenergic Alpha 2 receptors, Side effect:Hypersensitivity reactions, Hypotension, Dyspnea, Seizure, Vomiting, Additional info type:Veterinary use, Additional info detail:Cat, Cattle, Dog, Horse]	https://pubchem.ncbi.nlm.nih.gov/compound/5707	1.8733061432367404	0.1769801695571193	125.58238999697195	102.16936859555425	1068	975	0.00598090087684333	0.00397688274582333	0.0090517790910515	0.0118855063726	113.8758792962631	23.41302140141771	1021.5	0.01046864273182575
Prestw-495	Terconazole	[Therapeutic class:Infectiology, Metabolism, Therapeutic effect:Antifungal, Target type:Enzyme, Target names:Sterol 14-demethylase, Side effect:Mucosal irritation, Menstrual disturbances, Additional info type:Chemical classification (according ATC code), Additional info detail:Triazole derivative]	https://pubchem.ncbi.nlm.nih.gov/compound/5404	-4.865588644074043	-4.544429199818843	72.4578485696754	192.7415786187516	25	163	0.00345082785934399	0.00750235289645333	4.669260699306e-4	0.00981345873637	132.59971359421348	-120.28373004907618	94	0.0051401924031503005
Prestw-353	Moclobemide	[Therapeutic class:Central Nervous System, Therapeutic effect:Antidepressant, Target type:Enzyme, Target names:Monoamine oxidase A, Side effect:Insomnia, Anxiety, Vertigo, Nausea, Headache, Paresthesia, Mouth dryness, Rash, Suicide, Additional info type:?, Additional info detail:?]	https://pubchem.ncbi.nlm.nih.gov/compound/4235	-0.15546946866698536	-0.4975068832108754	92.36786594676808	107.8372706483474	754	859	0.00439904870775666	0.00419750250875833	0.00906958126385666	0.0120222020584	100.10256829755774	-15.469404701579322	806.5	0.01054589166112833
Prestw-1400	Efavirenz	[Therapeutic class:Infectiology, Metabolism, Therapeutic effect:Antiviral, Target type:Enzyme, Target names:Reverse transcriptase, Side effect:Rash, Dizziness, Nausea, Headache, Fatigue, Anxiety, Depression, Insomnia, Additional info type:?, Additional info detail:?]	https://pubchem.ncbi.nlm.nih.gov/compound/3203	-0.6012832177795875	-0.9801139985534922	124.96829559678096	121.410856700438	685	776	0.00595165443762	0.00472584638434	0.00923743036885	0.01033925893715666	123.18957614860949	3.5574388963429584	730.5	0.00978834465300333
Prestw-437	Digoxin	[Therapeutic class:Cardiovascular, Therapeutic effect:Cardiotonic, Target type:Enzyme, Target names:Na+ K+ ATPase, Side effect:Nausea, Diarrhoea, Blurred vision, Confusion, Electrocardiogram disturbances, Hypersensitivity reactions, Gynecomastia, Additional info type:Chemical classification (according ATC code), Additional info detail:Digitalis glycoside]	https://pubchem.ncbi.nlm.nih.gov/compound/3062	1.291809948742042	1.2701143585259382	100.7916449249544	102.03869235922949	978	1163	0.00480023383473333	0.00397179624997166	0.01036850564803166	0.01104880364921333	101.41516864209194	-1.247047434275089	1070.5	0.010708654648622494
Prestw-367	Benfluorex	[Therapeutic class:Central Nervous System, Therapeutic effect:Anorectic, Antidiabetic, CNS Stimulant, Target type:Carrier, Target names:Dopamine reuptake, Side effect:Nausea, Epigastric misery, Diarrhoea, Asthenia, Drowsiness, Dizziness, Hypersensitivity reactions, Cardiac toxicity, Weight loss, Additional info type:?, Additional info detail:?]	https://pubchem.ncbi.nlm.nih.gov/compound/2318	0.7296969607305	-1.7243755740216242	111.57835860894014	114.5995600108956	891	648	0.0053139544713	0.00446072065582	0.00943007560756	0.01036977667052666	113.08895930991787	-3.021201401955466	769.5	0.009899926139043329
Prestw-552	Selegiline hydrochloride	[Therapeutic class:Central Nervous System, Therapeutic effect:Antiparkinsonian, Target type:Enzyme, Target names:Monoamine oxidase B, Side effect:Vertigo, Headache, Nausea, Bradycardia, Hepatic enzyme levels elevated, Mouth dryness, Additional info type:?, Additional info detail:?]	https://pubchem.ncbi.nlm.nih.gov/compound/92913	2.0865214145514632	-1.4510920267794194	93.00866215829868	107.3341861800326	1101	695	0.004429566829155	0.00417792024091	0.01005569558280166	0.011116197425882	100.17142416916565	-14.325524021733926	898	0.01058594650434183
Prestw-349	Ritodrine hydrochloride	[Therapeutic class:Neuromuscular, Therapeutic effect:Tocolytic, Target type:GPCR, Target names:Adrenergic Beta 2 receptor, Side effect:Tachycardia, Palpitations, Headache, Anxiety, Vomiting, Additional info type:Therapeutic classification (according ATC code), Additional info detail:Sympathomimetics, labour repressant]	https://pubchem.ncbi.nlm.nih.gov/compound/6603122	2.235125997588997	-1.224324828003973	108.26758497288476	105.73018687084704	1124	734	0.00515627783412666	0.004115485508615	0.01095470615352666	0.01101256324909333	106.9988859218659	2.537398102037727	929	0.010983634701309995
Prestw-594	Diclofenac sodium	[Therapeutic class:Central Nervous System, Metabolism, Therapeutic effect:Anti-inflammatory, Target type:Enzyme, Target names:Cyclooxygenase, Side effect:Epigastric misery, Diarrhoea, Nausea, Pruritus, Rash, Hepatic enzyme levels elevated, Additional info type:Therapeutic classification (according ATC code), Chemical classification (according ATC code), Additional info detail:NSAID, Acetic acid d…	https://pubchem.ncbi.nlm.nih.gov/compound/5018304	3.869776411001872	-1.17199393597887	103.83542000370684	96.33810978251742	1377	743	0.00494519458152166	0.00374990441681166	0.01020574267023	0.009921543338965	100.08676489311213	7.497310221189423	1060	0.0100636430045975
Prestw-1177	Carbidopa	[Therapeutic class:Central Nervous System, Therapeutic effect:Antiparkinsonian, Target type:Enzyme, Target names:Aromatic-L-amino-acid decarboxylase, Side effect:Hypersensitivity reactions, Motor incoordination, Seizure, Nausea, Diarrhoea, Arrhythmia, Depression, Additional info type:?, Additional info detail:?]	https://pubchem.ncbi.nlm.nih.gov/compound/2563	2.9975321192598243	-1.3696884169625925	109.7360762229547	119.22209205063504	1242	709	0.005226215192425	0.00464065000415166	0.01119948628668333	0.01083390569936166	114.47908413679487	-9.486015827680347	975.5	0.011016695993022494
Prestw-555	Nifuroxazide	[Therapeutic class:Infectiology, Metabolism, Therapeutic effect:Antibacterial, Target type:DNA, Target names:?, Side effect:Hypersensitivity reactions, Additional info type:?, Additional info detail:?]	https://pubchem.ncbi.nlm.nih.gov/compound/13764	0.5423259647266528	-1.7999646402801064	105.05026238001702	93.98602027434345	862	635	0.00500305183231833	0.00365835071230833	0.00928384329503833	0.01183273573406166	99.51814132718023	11.064242105673571	748.5	0.010558289514549995
Prestw-461	Tropisetron hydrochloride	[Therapeutic class:Central Nervous System, Therapeutic effect:Antiemetic, Target type:Ionotropic receptor, Target names:Serotoninergic 5-HT3 receptor, Side effect:Headache, Constipation, Drowsiness, Diarrhoea, Fatigue, Additional info type:?, Additional info detail:?]	https://pubchem.ncbi.nlm.nih.gov/compound/9818540	3.159058839952796	1.0142744419587677	119.187788972694	102.28370706229262	1267	1119	0.00567635598902833	0.0039813333035766604	0.01021527956858833	0.01055987908814	110.73574801749331	16.904081910401374	1193	0.010387579328364165
Prestw-1430	Lofexidine	[Therapeutic class:Cardiovascular, Therapeutic effect:Antihypertensive, Target type:GPCR, Target names:Adrenergic Alpha 2 receptors, Side effect:Drowsiness, Mouth dryness, Hypotension, Dizziness, Bradycardia, Additional info type:?, Additional info detail:?]	https://pubchem.ncbi.nlm.nih.gov/compound/30668	1.1432053657045078	-1.1254775875121117	105.38401098396557	110.77739723841091	955	751	0.00501894671469833	0.004311945211765	0.01041237528744833	0.01099476117331166	108.08070411118824	-5.393386254445346	853	0.010703568230379996
Prestw-1295	Itopride	[Therapeutic class:Metabolism, Therapeutic effect:?, Target type:GPCR, Target names:Dopaminergic D2 / 5-HT2 receptors, Side effect:?, Additional info type:?, Additional info detail:?]	https://pubchem.ncbi.nlm.nih.gov/compound/3792	0.6263198594869982	0.8165799609750453	107.42654025087236	107.83727264225465	875	1085	0.00511622281434666	0.00419750258637	0.00992662940796333	0.01227524744655	107.6319064465635	-0.41073239138228246	980	0.011100938427256665
Prestw-1815	Pitavastatin calcium	[Therapeutic class:Metabolism, Therapeutic effect:Hypocholesterolemic, Target type:?, Target names:?, Side effect:Myalgia, Diarrhea, Constipation , Additional info type:?, Additional info detail:?]	https://pubchem.ncbi.nlm.nih.gov/compound/53394921	-4.755750474002822	-4.77119639859429	147.9915033102445	95.1032661055246	42	124	0.007048141956328	0.003701838850974	0.0093316546641336	0.02000152607219	121.54738470788455	52.8882372047199	83	0.0146665903681618
Prestw-516	Lovastatin	[Therapeutic class:Metabolism, Therapeutic effect:Hypocholesterolemic, Target type:Enzyme, Target names:HMG-CoA reductase, Side effect:Diarrhoea, Nausea, Headache, Dizziness, Hepatic enzyme levels elevated, Rhabdomyolysis, Additional info type:?, Additional info detail:?]	https://pubchem.ncbi.nlm.nih.gov/compound/3962	-4.445619170272316	-4.986334510253046	117.25205880278207	107.60860089279076	90	87	0.00558416623001166	0.004188601672648	0.01018158220298445	0.0143442434491676	112.43032984778642	9.643457909991312	88.5	0.012262912826076024
Prestw-440	Epiandrosterone	[Therapeutic class:Endocrinology, Therapeutic effect:Anabolic, Target type:?, Target names:?, Side effect:Hair loss, Weight gain, Additional info type:?, Additional info detail:?]	https://pubchem.ncbi.nlm.nih.gov/compound/225	2.3126588235216237	-0.3870305556023245	107.0527425966447	108.08228136372476	1136	878	0.00509842058333333	0.004207039407145	0.00998830151121666	0.01075633933457	107.56751198018473	-1.029538767080055	1007	0.01037232042289333
Prestw-393	Hemicholinium bromide	[Therapeutic class:Neuromuscular, Therapeutic effect:Curarizing, Target type:Carrier, Target names:Acetylcholine uptake, Side effect:Cholinergic syndrome, Additional info type:Pharmacological tool, Additional info detail:?]	https://pubchem.ncbi.nlm.nih.gov/compound/9399	0.5164816894157773	0.15372199532374017	99.21636191113936	87.33805940929773	858	971	0.00472521048505166	0.00339958273495333	0.00982045242564	0.01057132333516333	93.27721066021854	11.878302501841631	914.5	0.010195887880401665
Prestw-1152	Nefazodone hydrochloride	[Therapeutic class:Central Nervous System, Therapeutic effect:Antidepressant, Target type:GPCR, Target names:Serotoninergic 5-HT receptors, Side effect:Nausea, Mouth dryness, Insomnia, Somnolence, Constipation, Asthenia, Dizziness, Orthostatic hypotension, Confusion, Blurred vision, Dyspnea, Additional info type:?, Additional info detail:?]	https://pubchem.ncbi.nlm.nih.gov/compound/54911	2.519413026008628	1.6538742333766938	119.92203948660288	112.28013108782548	1168	1229	0.00571132490101166	0.00437043824543499	0.01002327019038	0.01187469802486666	116.10108528721418	7.641908398777403	1198.5	0.01094898410762333
Prestw-418	Biotin	[Therapeutic class:Metabolism, Therapeutic effect:?, Target type:?, Target names:?, Side effect:Hypersensitivity reactions, Additional info type:?, Additional info detail:?]	https://pubchem.ncbi.nlm.nih.gov/compound/253	2.8683107427054466	2.9621465340042694	100.79164818418052	94.1820296441909	1222	1454	0.004800233989955	0.00366598026206166	0.01055669970808666	0.01126052225786166	97.48683891418571	6.6096185399896115	1338	0.01090861098297416
Prestw-1441	Mevastatin	[Therapeutic class:Cardiovascular, Therapeutic effect:Hypocholesterolemic, Target type:Enzyme, Target names:HMG-CoA reductase, Side effect:?, Additional info type:?, Additional info detail:?]	https://pubchem.ncbi.nlm.nih.gov/compound/2854	-3.5346084655639554	-3.678062209625471	137.90433520024018	103.63942790277164	231	312	0.00656773739805	0.00403410394210333	0.0106190081181295	0.01126751647097316	120.77188155150591	34.26490729746854	271.5	0.01094326229455133
Prestw-1463	Tomoxetine hydrochloride	[Therapeutic class:Central Nervous System, Therapeutic effect:?, Target type:Carrier, Target names:Noradrenaline uptake, Side effect:Nausea, Mouth dryness, Constipation, Anorexia, Insomnia, Fatigue, Headache, Erectile dysfunction, Urinary troubles, Hot flushes, Weight loss, Epigastric misery, Additional info type:Therapeutic classification (according ATC code), Additional info detail:Centrally ac…	https://pubchem.ncbi.nlm.nih.gov/compound/6850812	2.8812328803608844	-0.6021686672610814	104.68980626121468	104.66847310652858	1224	841	0.00498588499613166	0.00407415892308	0.01017776736987833	0.01045878813602833	104.67913968387163	0.021333154686104194	1032.5	0.010318277752953329
Prestw-497	Vancomycin hydrochloride	[Therapeutic class:Infectiology, Metabolism, Therapeutic effect:Antibacterial, Target type:Enzyme, Target names:Bacterial mucopeptide biosynthesis, Side effect:Nausea, Vomiting, Hypersensitivity reactions, Nephrotoxicity, Ototoxicity, Thrombopenia, Neutropenia, Anaphylactic shock, Additional info type:Chemical classification (according ATC code), Additional info detail:Glycopeptide]	https://pubchem.ncbi.nlm.nih.gov/compound/21864369	2.10590462103462	0.450263716799324	99.93725540829055	101.79367964998802	1104	1022	0.004759543264905	0.003962259273975	0.01011355271717833	0.01209658958636166	100.8654675291393	-1.856424241697468	1063	0.011105071151769995
Prestw-387	Carbetapentane citrate	[Therapeutic class:Central Nervous System, Neuromuscular, Therapeutic effect:Antispastic, Antitussive, Local anesthetic, Target type:GPCR, Target names:Sigma1 receptor, Side effect:Drowsiness, Nausea, Constipation, Mouth dryness, Dizziness, Blurred vision, Confusion, Hypersensitivity reactions, Additional info type:?, Additional info detail:?]	https://pubchem.ncbi.nlm.nih.gov/compound/90010	1.5373305641953592	-0.24748151020204975	147.0089610696566	113.8482020585348	1016	902	0.00700134807266	0.00443147448822833	0.01086887391284333	0.00984206927628833	130.4285815640957	33.16075901112181	959	0.010355471594565829
Prestw-526	Ethionamide	[Therapeutic class:Infectiology, Metabolism, Therapeutic effect:Antibacterial, Target type:?, Target names:?, Side effect:Vomiting, Diarrhoea, Anorexia, Taste alteration, Optic nerve damage, Peripheral neuropathy, Anxiety, Depression, Jaundice, Additional info type:Chemical classification (according ATC code), Additional info detail:Thiocarbamide derivative]	https://pubchem.ncbi.nlm.nih.gov/compound/2761171	0.2968053492733357	-1.5615683543879704	92.15426938244362	119.0097528866588	824	676	0.00438887610410666	0.00463238482674	0.00981473022452	0.01097123685758666	105.58201113455121	-26.855483504215186	750	0.01039298354105333
Prestw-478	Felodipine	[Therapeutic class:Neuromuscular, Therapeutic effect:Antianginal, Antihypertensive, Target type:Ion channel, Target names:Voltage-gated L-type Ca2+ channel, Side effect:Headache, Facial flushing, Hot flushes, Oedema, Fatigue, Dizziness, Gingivitis, Hypersensitivity reactions, Photosensitization, Additional info type:Chemical classification (according ATC code), Additional info detail:Dihydropyrid…	https://pubchem.ncbi.nlm.nih.gov/compound/3333	0.1740450415466771	1.2294125536175249	101.2722498241898	107.77193751486732	805	1156	0.00482312279443	0.00419495945485833	0.00868556217756833	0.01053317605206833	104.52209366952856	-6.4996876906775185	980.5	0.009609369114818331
Prestw-324	Phenylpropanolamine hydrochloride	[Therapeutic class:Respiratory, Therapeutic effect:Antihypotensive, Nasal Decongestant, Vasoconstrictor, Target type:GPCR, Target names:Adrenergic Alpha receptors, Side effect:Hypertension, Arrhythmia, Thrombosis, Haemorrhage, Anorexia, Epigastric misery, Hypersensitivity reactions, Additional info type:Therapeutic classification (according ATC code), Additional info detail:Sympathomimetic]	https://pubchem.ncbi.nlm.nih.gov/compound/9065	0.39372138168911874	0.47352189103270315	110.39022048832756	107.2819140903341	839	1026	0.00525736901909166	0.00417588558047833	0.00937158288433666	0.01245835563168666	108.83606728933083	3.1083063979934593	932.5	0.01091496925801166
Prestw-1502	Acamprosate calcium	[Therapeutic class:Central Nervous System, Metabolism, Therapeutic effect:?, Target type:Ionotropic receptor, Target names:NMDA receptors, Side effect:Depression, Diarrhoea, Nausea, Pruritus, Rash, Erectile dysfunction, Additional info type:?, Additional info detail:?]	https://pubchem.ncbi.nlm.nih.gov/compound/155434	1.3241152928806363	-0.6312413850528054	103.03442596160414	95.29273478471728	983	836	0.00490704698798666	0.00370921380817999	0.01091274394031833	0.01008939269619333	99.16358037316071	7.74169117688686	909.5	0.01050106831825583
Prestw-1144	Mirtazapine	[Therapeutic class:Central Nervous System, Therapeutic effect:Antidepressant, Target type:GPCR, Target names:Catecholaminergic receptors, Side effect:Weight gain, Mouth dryness, Somnolence, Sedation, Headache, Anxiety, Confusion, Insomnia, Dizziness, Arthralgia, Myalgia, Oedema, Additional info type:?, Additional info detail:?]	https://pubchem.ncbi.nlm.nih.gov/compound/4205	1.6665519407497364	-0.718459538427977	117.83944813261776	102.05502813490858	1036	821	0.00561214083184833	0.00397243211045833	0.009500012733045	0.01059548316212666	109.94723813376316	15.784419997709179	928.5	0.01004774794758583
Prestw-1408	Etoricoxib	[Therapeutic class:Central Nervous System, Metabolism, Therapeutic effect:Analgesic, Anti-inflammatory, Target type:Enzyme, Target names:Cyclooxygenase 2, Side effect:Oedema, Dizziness, Headache, Palpitations, Hypertension, Epigastric misery, Diarrhoea, Dyspepsia, Hepatic enzyme levels elevated, Hematoma, Asthenia, Additional info type:Therapeutic classification (according ATC code), Chemical cla…	https://pubchem.ncbi.nlm.nih.gov/compound/123619	3.8180878603801207	-1.381317504079282	101.28559543363896	108.11494493962536	1369	707	0.00482375838328333	0.00420831081767833	0.01020192781773833	0.01012499669254666	104.70027018663217	-6.8293495059864	1038	0.010163462255142496
Prestw-446	Carteolol hydrochloride	[Therapeutic class:Cardiovascular, Ophthalmology, Therapeutic effect:Antiglaucoma, Antihypertensive, Target type:GPCR, Target names:Adrenergic beta receptor, Side effect:Asthenia, Raynaud's syndrome, Bradycardia, Insomnia, Nightmare, Epigastric misery, Nausea, Hypotension, Bronchospasm, Hypoglycemia, Occular irritation, Blurred vision, Additional info type:Therapeutic classification (according AT…	https://pubchem.ncbi.nlm.nih.gov/compound/40127	-0.20069695046101743	0.583998218641254	100.01735676803985	89.31447891365967	747	1045	0.00476335811739166	0.003476513704905	0.00994379608892	0.011278960232915	94.66591784084976	10.702877854380176	896	0.0106113781609175
Prestw-1449	Nicotinamide	[Therapeutic class:Dermatology, Therapeutic effect:?, Target type:Enzyme, Target names:Vitamin, Side effect:Facial flushing, Epigastric misery, Nausea, Diarrhoea, Headache, Dizziness, Additional info type:?, Additional info detail:?]	https://pubchem.ncbi.nlm.nih.gov/compound/936	-0.22654122577189295	0.3746746505408418	104.48956263944932	105.58317485884314	743	1009	0.00497634833057666	0.00410976315227666	0.009844612369005	0.01217415626159666	105.03636874914622	-1.093612219393819	876	0.01100938431530083
Prestw-1488	Penciclovir	[Therapeutic class:Infectiology, Metabolism, Therapeutic effect:Antiviral, Target type:Enzyme, Target names:DNA viral polymerase, Side effect:Headache, Rash, Pruritus, Taste alteration, Additional info type:?, Additional info detail:?]	https://pubchem.ncbi.nlm.nih.gov/compound/135398748	1.3370374305360742	-0.6196122979361157	91.98072186829349	94.5087072748202	985	838	0.004380610849085	0.00367869599722333	0.009880852536305	0.01036723408225333	93.24471457155684	-2.5279854065267102	911.5	0.010124043309279164
Prestw-1298	Lamivudine	[Therapeutic class:Infectiology, Metabolism, Therapeutic effect:Antiviral, Target type:Enzyme, Target names:HIV reverse transcriptase, Side effect:Diarrhoea, Vomiting, Headache, Insomnia, Cough, Arthralgia, Rash, Additional info type:?, Additional info detail:?]	https://pubchem.ncbi.nlm.nih.gov/compound/3877	0.9106068879066284	-0.3812160120439797	98.09496976314897	102.64305026277268	919	879	0.00467180383081166	0.003995320526885	0.00954261107835666	0.011411841182655	100.36901001296081	-4.548080499623708	899	0.01047722613050583
Prestw-538	Phenindione	[Therapeutic class:Hematology, Therapeutic effect:Anticoagulant, Target type:Enzyme, Target names:Antivitamin K, Side effect:Fever, Rash, Hypersensitivity reactions, Nephrotoxicity, Hepatotoxicity, Haemorrhage, Diarrhoea, Additional info type:Therapeutic classification (according ATC code), Additional info detail:Vitamin K antagonist (VKA)]	https://pubchem.ncbi.nlm.nih.gov/compound/4760	1.595480183644829	-1.9395136856803812	95.95898456433808	97.12215424026164	1025	611	0.00457007686297166	0.00378042288745333	0.01050837982135	0.011075506762895	96.54056940229987	-1.1631696759235552	818	0.0107919432921225
Prestw-484	Benperidol	[Therapeutic class:Central Nervous System, Therapeutic effect:Antipsychotic, Target type:GPCR, Target names:Dopaminergic receptors, Side effect:Extrapyramidal syndrome, Drowsiness, Confusion, Headache, Dizziness, Insomnia, Excitation, Tachycardia, Hypotension, Galactorrhoea, Menstrual disturbances, Gynecomastia, Additional info type:Chemical classification (according ATC code), Additional info de…	https://pubchem.ncbi.nlm.nih.gov/compound/16363	1.789312248476395	3.1307682971962683	172.54729656144795	118.74839842010232	1055	1483	0.00821761934397166	0.004622211757425	0.01094453331704166	0.01235472112116666	145.64784749077512	53.79889814134563	1269	0.011649627219104161
Prestw-401	Testosterone propionate	[Therapeutic class:Endocrinology, Therapeutic effect:Anabolic, Target type:?, Target names:?, Side effect:Hypersensitivity reactions, Acne, Rash, Gynecomastia, Headache, Additional info type:?, Additional info detail:?]	https://pubchem.ncbi.nlm.nih.gov/compound/5410	3.960231374589936	4.735582319299428	88.58984524296325	90.84987733603572	1391	1759	0.00421911928181833	0.00353627818791833	0.00983634726921333	0.01118613476862666	89.71986128949948	-2.2600320930724678	1575	0.010511241018919995
Prestw-1813	Lopinavir	[Therapeutic class:Infectiology, Therapeutic effect:Antiviral, Target type:?, Target names:?, Side effect:Diarrhoea, Rash, Rhabdomyolysis, Pancreatitis, Additional info type:?, Additional info detail:?]	https://pubchem.ncbi.nlm.nih.gov/compound/3817	0.432487794655432	2.177183153627724	95.39829460141364	105.15849254324732	845	1319	0.00454337382689333	0.00409323264223666	0.00988530321047666	0.01073980843646833	100.27839357233049	-9.760197941833681	1082	0.010312555823472496
Prestw-399	Prochlorperazine dimaleate	[Therapeutic class:Central Nervous System, Therapeutic effect:Antiemetic, Antipsychotic, Target type:GPCR, Target names:Dopaminergic receptors, Side effect:Orthostatic hypotension, Leucopenia, Thrombopenia, Mouth dryness, Blurred vision, Glaucoma, Constipation, Galactorrhoea, Gynecomastia, Amenorrhoea, Erectile dysfunction, Arrhythmia, Jaundice, Additional info type:Chemical classification (accor…	https://pubchem.ncbi.nlm.nih.gov/compound/5462338	-4.968965745317545	-4.916559987552909	70.72769830968907	122.1458828648483	9	99	0.00336842890828666	0.004754456846665	3.7130286606633334e-4	0.00320820941123333	96.43679058726869	-51.41818455515923	54	0.0017897561386498316
Prestw-1217	Amisulpride	[Therapeutic class:Central Nervous System, Therapeutic effect:Antipsychotic, Target type:GPCR, Target names:Dopaminergic D2 / D3 receptor, Side effect:Extrapyramidal syndrome, Somnolence, Insomnia, Anxiety, Constipation, Nausea, Mouth dryness, Galactorrhoea, Amenorrhoea, Gynecomastia, Hypotension, Weight gain, Additional info type:Chemical classification (according ATC code), Additional info deta…	https://pubchem.ncbi.nlm.nih.gov/compound/2159	0.8136908554908454	0.2351256051405671	98.96271140764424	105.975193598367	904	985	0.00471313029993333	0.00412502225177666	0.00980010683028333	0.01098776763927	102.46895250300562	-7.012482190722764	944.5	0.010393937234776666
Prestw-525	Rifampicin	[Therapeutic class:Infectiology, Metabolism, Therapeutic effect:Antibacterial, Target type:Enzyme, Target names:RNA polymerase, Side effect:Urine coloration, Nausea, Anorexia, Epigastric misery, Hypersensitivity reactions, Menstrual disturbances, Additional info type:?, Additional info detail:?]	https://pubchem.ncbi.nlm.nih.gov/compound/135512673	2.0348328639297124	2.2934740247946195	89.85809531573103	89.93517458678872	1093	1339	0.00427952009098	0.00350067391991666	0.00936331739648833	0.01189186462821666	89.89663495125987	-0.0770792710576842	1216	0.010627591012352494
Prestw-1797	Grepafloxacin	[Therapeutic class:Infectiology, Therapeutic effect:?, Target type:?, Target names:?, Side effect:?, Additional info type:?, Additional info detail:?]	https://pubchem.ncbi.nlm.nih.gov/compound/72474	0.8847626125957531	1.9736741290856568	87.88230876236017	91.8952563216072	915	1284	0.004185422634085	0.00357696895177166	0.01011418861647166	0.011926197369275	89.88878254198369	-4.0129475592470385	1099.5	0.01102019299287333
Prestw-504	Etifenin	[Therapeutic class:Diagnostic, Therapeutic effect:Chemosensitizer, Target type:Not identified, Target names:Chelating agent, Side effect:Hypersensitivity reactions, Additional info type:Therapeutic use, Additional info detail:Association with radiopharmaceutical (technetium)]	https://pubchem.ncbi.nlm.nih.gov/compound/170344	2.0348328639297124	-0.0148997678682585	101.21884131289936	97.13848602821184	1093	942	0.00482057919725833	0.00378105859271999	0.01052109555651	0.01174499629995	99.17866367055561	4.0803552846875135	1017.5	0.011133045928230001
Prestw-394	Kanamycin A sulfate	[Therapeutic class:Infectiology, Metabolism, Therapeutic effect:Antibacterial, Target type:Ribosome, Target names:50S unit, Side effect:Diarrhoea, Nausea, Ototoxicity, Nephrotoxicity, Rash, Additional info type:Chemical classification (according ATC code), Additional info detail:Aminoside]	https://pubchem.ncbi.nlm.nih.gov/compound/32943	0.8524572684571586	0.36886010698249705	91.9273215050506	99.96427016380828	910	1008	0.00437806763996666	0.00389105058275333	0.01017204563443666	0.011034816348325	95.94579583442945	-8.03694865875768	959	0.01060343099138083
Prestw-1325	Raclopride	[Therapeutic class:Central Nervous System, Therapeutic effect:?, Target type:GPCR, Target names:Dopaminergic D1 / D2 receptors, Side effect:Extrapyramidal syndrome, Additional info type:?, Additional info detail:?]	https://pubchem.ncbi.nlm.nih.gov/compound/5118	-0.47852291005292896	-1.17199393597887	116.69136476583375	108.29462052765832	704	743	0.00555746299990666	0.004215304584555	0.00939002082061333	0.01058848986090833	112.49299264674605	8.39674423817543	723.5	0.00998925534076083
Prestw-481	Serotonin hydrochloride	[Therapeutic class:Central Nervous System, Endocrinology, Therapeutic effect:CNS Stimulant, Target type:GPCR, Target names:Serotoninergic 5-HT receptors, Side effect:Epigastric misery, Nausea, Erectile dysfunction, Insomnia, Anxiety, Cardiac toxicity, Additional info type:Pharmacological tool, Additional info detail:Endogenous monoamine neurotransmitter]	https://pubchem.ncbi.nlm.nih.gov/compound/160436	-0.8726481085437802	-0.5149505138859097	96.13253778200284	114.71389847763396	643	856	0.004578342389625	0.00446517121357333	0.00917194380114333	0.01044734381141166	105.4232181298184	-18.58136069563112	749.5	0.009809643806277496
Prestw-627	Folic acid	[Therapeutic class:Metabolism, Therapeutic effect:?, Target type:?, Target names:?, Side effect:Hypersensitivity reactions, Additional info type:?, Additional info detail:?]	https://pubchem.ncbi.nlm.nih.gov/compound/135444779	2.0800603457237443	-1.5673828979463151	114.32843087486717	107.93527732709268	1100	675	0.00544492752912333	0.00420131736124333	0.00959983227464666	0.01057831717965666	111.13185410097992	6.393153547774489	887.5	0.01008907472715166
Prestw-373	Amethopterin (R,S)	[Therapeutic class:Immunology, Metabolism, Oncology, Therapeutic effect:Anti-inflammatory, Antineoplastic, Immunosuppressant, Target type:Enzyme, Target names:Dihydrofolate reductase, Side effect:Bone marrow suppression, Nephrotoxicity, Hepatotoxicity, Vomiting, Anorexia, Diarrhoea, Hair loss, Rash, Photosensitization, Interstitial pulmonary fibrosis, Dizziness, Amenorrhoea, Additional info type:…	https://pubchem.ncbi.nlm.nih.gov/compound/4112	-1.3055397200009446	-1.410390221871006	106.7723984299627	122.50523005305682	576	702	0.00508506910409833	0.00476844422519333	0.008691284572715	0.01273619748341666	114.63881424150976	-15.732831623094114	639	0.01071374102806583
Prestw-1796	Delavirdine	[Therapeutic class:Infectiology, Therapeutic effect:?, Target type:?, Target names:?, Side effect:?, Additional info type:?, Additional info detail:?]	https://pubchem.ncbi.nlm.nih.gov/compound/5625	2.3061977546939048	-0.2707396844354289	109.97636645060588	103.54142022705123	1135	898	0.00523765909019833	0.00403028905081166	0.00964370195287	0.011142900834505	106.75889333882856	6.434946223554647	1016.5	0.0103933013936875
Prestw-522	Thiostrepton	[Therapeutic class:Infectiology, Therapeutic effect:Antibacterial, Target type:?, Target names:?, Side effect:?, Additional info type:?, Additional info detail:?]	https://pubchem.ncbi.nlm.nih.gov/compound/16129995	-4.103182522403216	-3.428036836616645	160.10520257792174	133.44902738230536	143	355	0.00762506069926333	0.00519442511722333	0.00590333402700066	0.00952290138229833	146.77711498011354	26.656175195616385	249	0.007713117704649495
Prestw-445	Cyclobenzaprine hydrochloride	[Therapeutic class:Neuromuscular, Therapeutic effect:Muscle relaxant, Target type:?, Target names:?, Side effect:Epigastric misery, Dizziness, Drowsiness, Mouth dryness, Nausea, Irritability, Memory loss, Upper respiratory tract infection, Additional info type:?, Additional info detail:?]	https://pubchem.ncbi.nlm.nih.gov/compound/22576	-4.174254279508124	0.06068929839022365	278.2516983176315	200.4348955400573	132	955	0.01325182477010666	0.00780181074515166	0.0069434909964961504	0.01380623605413333	239.3432969288444	77.8168027775742	543.5	0.01037486352531474
Prestw-361	Bambuterol hydrochloride	[Therapeutic class:Neuromuscular, Respiratory, Therapeutic effect:Bronchodilator, Tocolytic, Target type:GPCR, Target names:Adrenergic beta-2 receptor, Side effect:Tachycardia, Palpitations, Erythema, Sweat, Headache, Nausea, Vertigo, Tremor, Insomnia, Additional info type:?, Additional info detail:?]	https://pubchem.ncbi.nlm.nih.gov/compound/54765	1.1625885721876643	0.04324566771518931	104.70316083343944	86.96238442082458	958	952	0.00498652101184	0.00338495980637666	0.01042445508453333	0.011747539897145	95.83277262713202	17.740776412614863	955	0.011085997490839165
Prestw-362	Betamethasone	[Therapeutic class:Endocrinology, Therapeutic effect:Anti-inflammatory, Antipruritic, Immunosuppressant, Target type:Nuclear receptor, Target names:Glucocorticoid receptor, Side effect:Hypokalemia, Hypertension, Euphoria, Insomnia, Menstrual disturbances, Muscular atrophy, Gastrointestinal ulceration, Acne, Additional info type:Chemical classification (according ATC code), Additional info detail:…	https://pubchem.ncbi.nlm.nih.gov/compound/3003	3.087987082847888	2.473724875103308	70.4073059075608	88.98779729525877	1256	1370	0.003353170119225	0.00346379781452166	0.00941481643045833	0.01157396829997666	79.69755160140978	-18.580491387697975	1313	0.010494392365217495
Prestw-354	Clopamide	[Therapeutic class:Metabolism, Therapeutic effect:Antihypertensive, Diuretic, Target type:Carrier, Target names:Na+ l-, Side effect:Hypersensitivity reactions, Nausea, Constipation, Vertigo, Asthenia, Paresthesia, Headache, Hypokalemia, Additional info type:Therapeutic classification (according ATC code), Chemical classification (according ATC code), Additional info detail:Low-ceiling diuretic, S…	https://pubchem.ncbi.nlm.nih.gov/compound/2804	0.981678645011536	-0.532394144560944	100.96519569826071	113.61952113732912	930	853	0.00480849924497333	0.00442257321750166	0.00984842726027999	0.01004425110294333	107.29235841779492	-12.654325439068401	891.5	0.00994633918161166
Prestw-335	Zaprinast	[Therapeutic class:Cardiovascular, Therapeutic effect:Erectile dysfunction treatment, Target type:Enzyme, Target names:Phosphodiesterase 5, Side effect:Blurred vision, Nasal congestion, Additional info type:?, Additional info detail:?]	https://pubchem.ncbi.nlm.nih.gov/compound/135399235	0.2451167986515847	0.4618928039160136	107.43989645265756	111.93711768147465	816	1024	0.00511685890766333	0.004357086649785	0.00989420424836	0.01049057751273833	109.6885070670661	-4.497221228817082	920	0.010192390880549164
Prestw-1506	Mizolastine	[Therapeutic class:Allergology, Therapeutic effect:?, Target type:GPCR, Target names:Histaminergic H1 receptor, Side effect:Diarrhoea, Dyspepsia, Mouth dryness, Nausea, Drowsiness, Headache, Dizziness, Asthenia, Weight gain, Additional info type:?, Additional info detail:?]	https://pubchem.ncbi.nlm.nih.gov/compound/65906	2.3255809611770615	0.7002890898081496	107.15954169356962	108.39263318795372	1138	1065	0.00510350692396166	0.00421911966986833	0.00966531868713	0.00971046028036833	107.77608744076167	-1.233091494384098	1101.5	0.009687889483749164
Prestw-513	Norcyclobenzaprine	[Therapeutic class:Gastroenterology, Therapeutic effect:Antiulcer, Target type:?, Target names:?, Side effect:?, Additional info type:Pharmacokinetics, Additional info detail:Active metabolite of Cyclobenzaprine (Prestw-445)]	https://pubchem.ncbi.nlm.nih.gov/compound/9918	-5.014193227111577	-3.43385138017499	85.70626799485304	174.46377566689057	2	354	0.00408178800717	0.006790900137275	7.24803539924e-4	0.01124272027906283	130.0850218308718	-88.75750767203753	178	0.005983761909493415
Prestw-350	Clozapine	[Therapeutic class:Central Nervous System, Therapeutic effect:Antiparkinsonian, Antipsychotic, Target type:GPCR, Target names:Serotoninergic 5-HT receptors, Side effect:Tachycardia, Sedation, Dizziness, Constipation, Nausea, Mouth dryness, Orthostatic hypotension, Blurred vision, Urinary troubles, Sweat, Fever, Weight gain, Hepatic enzyme levels elevated, Agranulocytosis, Additional info type:Che…	https://pubchem.ncbi.nlm.nih.gov/compound/135398737	0.8653794061125964	4.1250552456732255	129.04000526188435	115.98795838445406	912	1654	0.00614557089284	0.004514763248155	0.00973779925456333	0.01114099348585333	122.5139818231692	13.052046877430286	1283	0.01043939637020833
Prestw-389	Ketoconazole	[Therapeutic class:Infectiology, Metabolism, Therapeutic effect:Antifungal, Target type:Enzyme, Target names:Sterol 14-demethylase, Side effect:Pruritus, Skin dryness, Additional info type:Chemical classification (according ATC code), Additional info detail:Imidazole derivative]	https://pubchem.ncbi.nlm.nih.gov/compound/3823	1.5631748395062346	0.07231838550691322	137.82423709968177	130.5089067739633	1020	957	0.00656392270078333	0.00507998264705166	0.0114671549139	0.011205844154285	134.16657193682255	7.315330325718463	988.5	0.0113364995340925
Prestw-338	N6-methyladenosine	[Therapeutic class:Oncology, Therapeutic effect:Antineoplastic, Target type:Not identified, Target names:?, Side effect:?, Additional info type:Pharmacological tool, Additional info detail:?]	https://pubchem.ncbi.nlm.nih.gov/compound/1869	-0.6206664242627441	-2.503524410839825	97.57432151728892	124.00797187801452	682	514	0.00464700779412	0.00482693756930666	0.01027440815233166	0.00861053919652666	110.79114669765173	-26.433650360725593	598	0.00944247367442916
Prestw-502	Biperiden hydrochloride	[Therapeutic class:Central Nervous System, Therapeutic effect:Antiparkinsonian, Target type:GPCR, Target names:Muscarinic receptors, Side effect:Mouth dryness, Mydriasis, Photophobia, Skin dryness, Arrhythmia, Urinary troubles, Constipation, Drowsiness, Glaucoma, Additional info type:Therapeutic classification (according ATC code), Additional info detail:Anticholinergic agent]	https://pubchem.ncbi.nlm.nih.gov/compound/92151	1.5244084265399214	0.8863544836751825	131.22938430562576	110.22204865581206	1014	1097	0.00624984075936166	0.00429032859392333	0.01003026380202833	0.010825640289135	120.72571648071892	21.007335649813697	1055.5	0.010427952045581664
Prestw-363	Colchicine	[Therapeutic class:Metabolism, Therapeutic effect:Antigout, Anti-inflammatory, Target type:Protein, Target names:Tubulin beta chain, Side effect:Diarrhoea, Nausea, Additional info type:?, Additional info detail:?]	https://pubchem.ncbi.nlm.nih.gov/compound/2833	-3.7349015992232406	-4.573501917610567	167.34083773191117	263.25558951236695	200	158	0.00796966010239666	0.01024706941096666	0.01131138599400116	0.01106596984512623	215.29821362213906	-95.91475178045579	179	0.011188677919563694
Prestw-423	Carisoprodol	[Therapeutic class:Central Nervous System, Therapeutic effect:Analgesic, Antipyretic, Muscle relaxant, Sedative, Target type:?, Target names:?, Side effect:Dizziness, Drowsiness, Nausea, Epigastric misery, Tachycardia, Orthostatic hypotension, Hypersensitivity reactions, Rash, Additional info type:Chemical classification (according ATC code), Additional info detail:Carbamic acid ester]	https://pubchem.ncbi.nlm.nih.gov/compound/2576	0.41310458817227536	1.810866909452003	94.6907450839414	84.38160302514837	842	1256	0.004509676558275	0.00328450440429	0.01076269677529166	0.01102718648811166	89.53617405454489	10.309142058793029	1049	0.01089494163170166
Prestw-491	Metixene hydrochloride	[Therapeutic class:Central Nervous System, Neuromuscular, Therapeutic effect:Antiparkinsonian, Antispastic, Target type:Receptor, Target names:Cholinergic receptors, Side effect:Mouth dryness, Constipation, Nausea, Asthenia, Vertigo, Blurred vision, Ataxia, Fever, Headache, Rash, Glaucoma, Additional info type:Therapeutic classification (according ATC code), Additional info detail:Anticholinergic…	https://pubchem.ncbi.nlm.nih.gov/compound/64722	-4.949582538834388	-5.213101709028493	76.21450619486949	109.83002393460966	12	48	0.003629739861935	0.00427506926159	5.779354542025e-4	4.730296786875e-4	93.02226506473957	-33.61551773974017	30	5.254825664449999e-4
Prestw-540	Clorsulon	[Therapeutic class:Infectiology, Metabolism, Therapeutic effect:Antihelmintic, Target type:?, Target names:?, Side effect:Oedema, Hypersensitivity reactions, Additional info type:Veterinary use, Additional info detail:Cattle]	https://pubchem.ncbi.nlm.nih.gov/compound/43231	-0.8338816955774669	2.5667575720368245	108.0806820717822	81.80082761110758	649	1386	0.005147376524595	0.00318404923503499	0.00934551539831333	0.0128894231748	94.94075484144489	26.279854460674628	1017.5	0.011117469286556665
Prestw-435	Cyclosporin A	[Therapeutic class:Immunology, Therapeutic effect:Immunosuppressant, Target type:Enzyme, Target names:Calcineurine phosphatase, Side effect:Nephrotoxicity, Hypertension, Hepatic enzyme levels elevated, Uricemia, Paresthesia, Additional info type:?, Additional info detail:?]	https://pubchem.ncbi.nlm.nih.gov/compound/2909	-1.3249229264841011	0.5781836750829092	105.49080682173452	118.42172876501591	573	1044	0.00502403290010833	0.00460949633270666	0.009517179025965	0.009484118238715	111.95626779337522	-12.93092194328139	808.5	0.00950064863234
Prestw-554	Tolazamide	[Therapeutic class:Metabolism, Therapeutic effect:Antidiabetic, Target type:Transmembrane receptor, Target names:Sulfonylurea receptor K-ATP channel, Side effect:Nausea, Epigastric misery, Pruritus, Erythema, Dizziness, Headache, Additional info type:Chemical classification (according ATC code), Additional info detail:Sulfonamide urea derivative]	https://pubchem.ncbi.nlm.nih.gov/compound/5503	0.3355717622396489	0.22349651802387752	134.6336171328462	102.83905165707723	830	983	0.00641196841995	0.004002949766195	0.009572493145245	0.01100239087827333	118.73633439496172	31.794565475768977	906.5	0.010287442011759164
Prestw-1292	Ipsapirone	[Therapeutic class:Central Nervous System, Therapeutic effect:?, Target type:GPCR, Target names:Serotoninergic 5-HT1A receptor, Side effect:Dizziness, Nausea, Headache, Additional info type:?, Additional info detail:?]	https://pubchem.ncbi.nlm.nih.gov/compound/56971	1.1755107098431024	-1.3173575249374896	108.69477810167372	94.90072402056524	960	718	0.00517662304143333	0.00369395501911666	0.00956740672697833	0.01063680998049833	101.79775106111947	13.794054081108484	839	0.01010210835373833
Prestw-321	Streptomycin sulfate	[Therapeutic class:Infectiology, Metabolism, Therapeutic effect:Antibacterial, Target type:Ribosome, Target names:50S unit, Side effect:Nephrotoxicity, Ototoxicity, Hypersensitivity reactions, Additional info type:Chemical classification (according ATC code), Additional info detail:Streptomycin]	https://pubchem.ncbi.nlm.nih.gov/compound/44134949	1.4727198759181703	0.5200382394994614	95.7587376833817	92.48328841875008	1006	1034	0.00456054004219666	0.00359985775624666	0.009514635972055	0.012334376107885	94.12101305106589	3.275449264631618	1020	0.01092450603997
Prestw-357	Amoxicillin	[Therapeutic class:Metabolism, Infectiology, Therapeutic effect:Antibacterial, Target type:Enzyme, Target names:Bacterial transpeptidase, Side effect:Diarrhoea, Nausea, Rash, Pruritus, Hypersensitivity reactions, Eosinophilia, Mucocutaneous candidiasis, Additional info type:Chemical classification (according ATC code), Additional info detail:Penicillin with extended spectrum]	https://pubchem.ncbi.nlm.nih.gov/compound/2171	1.9573000379970855	2.0376341082274494	102.19338449871287	82.19284435689578	1081	1295	0.00486699212342333	0.00319930825693	0.00982744603728166	0.01216016903831666	92.19311442780432	20.000540141817098	1188	0.01099380753779916
Prestw-469	Niridazole	[Therapeutic class:Infectiology, Metabolism, Therapeutic effect:Antihelmintic, Antiparasitic, Antiprotozoal, Target type:DNA, Target names:?, Side effect:Vomiting, Taste alteration, Hallucinations, Insomnia, Somnolence, Vertigo, Headache, Nightmare, Seizure, Electrocardiogram disturbances, Hypersensitivity reactions, Urine coloration, Additional info type:?, Additional info detail:?]	https://pubchem.ncbi.nlm.nih.gov/compound/6093	2.2157427911058405	2.119037718044276	96.88012901650444	94.52504504440633	1121	1309	0.00461394665762833	0.00367933193532166	0.01067940789894666	0.01224981578222	95.70258703045539	2.3550839720981145	1215	0.01146461184058333
Prestw-1817	Tazarotene	[Therapeutic class:Dermatology, Therapeutic effect:Antipsoriatic, Antiacneic, Target type:?, Target names:?, Side effect:Acne, Itchiness, Additional info type:?, Additional info detail:?]	https://pubchem.ncbi.nlm.nih.gov/compound/5381	-1.6479763678700448	-0.34632875069391106	136.08874810710708	137.14053385719453	523	885	0.006481269490905	0.00533811484153	0.010403474171945	0.01296762571049999	136.6146409821508	-1.051785750087447	704	0.011685549941222496
Prestw-332	Practolol	[Therapeutic class:Cardiovascular, Therapeutic effect:Antianginal, Antihypertensive, Target type:GPCR, Target names:Adrenergic beta-1 receptor, Side effect:Bradycardia, Bronchospasm, Raynaud's syndrome, Fatigue, Depression, Hypoglycemia, Oculomucocutaneous syndrome, Additional info type:Therapeutic classification (according ATC code), Additional info detail:Selective beta-blocking agent]	https://pubchem.ncbi.nlm.nih.gov/compound/4883	1.382264912330106	-0.11374700836011978	102.2868339123048	113.91352522269318	992	925	0.00487144268117833	0.00443401715407833	0.01106151969481666	0.01123572668680333	108.100179567499	-11.626691310388381	958.5	0.011148623190809994
Prestw-1251	Butalbital	[Therapeutic class:Central Nervous System, Therapeutic effect:Hypnotic, Sedative, Target type:?, Target names:?, Side effect:Dizziness, Drowsiness, Nausea, Sedation, Euphoria, Confusion, Memory loss, Diarrhoea, Constipation, Additional info type:?, Additional info detail:?]	https://pubchem.ncbi.nlm.nih.gov/compound/2481	0.9558343697006606	-0.45680507830246186	104.85001061027404	98.29819849594688	926	866	0.00499351477871333	0.003826199720305	0.009642430348325	0.01098268122101499	101.57410455311046	6.551812114327163	896	0.010312555784669995
Prestw-386	GBR 12909 dihydrochloride	[Therapeutic class:Central Nervous System, Therapeutic effect:Antidepressant, Target type:Carrier, Target names:Dopamine reuptake, Side effect:Nausea, Dizziness, Headache, Additional info type:?, Additional info detail:?]	https://pubchem.ncbi.nlm.nih.gov/compound/104920	-0.4462175659143346	-3.695505840300505	96.6264793278419	166.96646811551787	709	309	0.00460186651131666	0.00649907183833333	0.010052516357985	0.011711299089559	131.7964737216799	-70.33998878767596	509	0.010881907723772
Prestw-1183	Temozolomide	[Therapeutic class:Oncology, Therapeutic effect:Antineoplastic, Target type:DNA, Target names:?, Side effect:Vomiting, Constipation, Hair loss, Anorexia, Headache, Seizure, Fatigue, Rash, Urinary troubles, Blurred vision, Peripheral neuropathy, Additional info type:Chemical classification (according ATC code), Additional info detail:Alkylating agent]	https://pubchem.ncbi.nlm.nih.gov/compound/5394	0.736158029558219	-0.6719431899612188	107.1995907438838	95.65208596056914	892	829	0.00510541427259666	0.003723201341925	0.010329086333515	0.01086823836279333	101.42583835222646	11.547504783314665	860.5	0.010598662348154165
Prestw-1129	Benazepril hydrochloride	[Therapeutic class:Cardiovascular, Therapeutic effect:Antihypertensive, Target type:Enzyme, Target names:Angiotensin-converting enzyme, Side effect:Headache, Asthenia, Facial flushing, Dizziness, Palpitations, Hypotension, Orthostatic hypotension, Hypersensitivity reactions, Cough, Hyperkalemia, Additional info type:?, Additional info detail:?]	https://pubchem.ncbi.nlm.nih.gov/compound/13243513	1.3176542240529174	0.2874564971656701	95.83884311715502	93.95334473517096	982	994	0.00456435508871	0.00365707883611166	0.008372752772025	0.01025914936327333	94.89609392616299	1.885498381984064	988	0.009315951067649165
Prestw-1252	Butenafine Hydrochloride	[Therapeutic class:Infectiology, Metabolism, Therapeutic effect:Antifungal, Target type:Enzyme, Target names:Ergosterol synthesis, Side effect:Burning, Additional info type:?, Additional info detail:?]	https://pubchem.ncbi.nlm.nih.gov/compound/443867	1.2788878110866042	0.9968308112837334	123.99375404049285	91.7482502911537	976	1116	0.00590524158906166	0.00357124682826166	0.01050838001537333	0.01221802628911666	107.87100216582327	32.24550374933915	1046	0.011363203152244995
Prestw-587	Cilostazol	[Therapeutic class:Hematology, Therapeutic effect:Anticoagulant, Target type:Enzyme, Target names:Phosphodiesterase 3, Side effect:Tachycardia, Palpitations, Hot flushes, Headache, Dizziness, Insomnia, Nausea, Anorexia, Diarrhoea, Gastrointestinal ulceration, Haemorrhage, Sweat, Hypersensitivity reactions, Additional info type:?, Additional info detail:?]	https://pubchem.ncbi.nlm.nih.gov/compound/2754	1.6277855277834232	-1.1836230230955596	105.27720536858844	103.0350590329748	1030	741	0.00501386006362666	0.004010579238335	0.0105662366841	0.01247870107181666	104.15613220078163	2.24214633561364	885.5	0.01152246887795833
Prestw-509	Bromperidol	[Therapeutic class:Central Nervous System, Therapeutic effect:Antipsychotic, Target type:GPCR, Target names:Dopaminergic receptors, Side effect:Extrapyramidal syndrome, Constipation, Mouth dryness, Blurred vision, Photosensitization, Additional info type:Chemical classification (according ATC code), Additional info detail:Butyrophenone derivative]	https://pubchem.ncbi.nlm.nih.gov/compound/2448	-3.2632435747997626	-1.8464809887468645	253.86145352639892	220.52575824536865	273	627	0.01209023168001	0.00858383579179499	0.00710307453603265	0.01574158831501666	237.19360588588378	33.33569528103027	450	0.011422331425524655
Prestw-487	Daunorubicin hydrochloride	[Therapeutic class:Infectiology, Oncology, Therapeutic effect:Antibacterial, Antineoplastic, Target type:DNA, Target names:?, Side effect:Vomiting, Bone marrow suppression, Hair loss, Amenorrhoea, Cardiac toxicity, Additional info type:Chemical classification (according ATC code), Additional info detail:Anthracycline]	https://pubchem.ncbi.nlm.nih.gov/compound/21864425	-5.007732158283858	-5.486385256270697	121.27037217866663	259.1230629517394	3	1	0.00577553967014	0.0100862132385	5.79842831939e-4	6.10360875726e-4	190.19671756520302	-137.8526907730728	2	5.951018538324999e-4
Prestw-468	Neostigmine bromide	[Therapeutic class:Diagnostic, Therapeutic effect:Anti-fatigue, Target type:Enzyme, Target names:Acetylcholinesterase, Side effect:Arrhythmia, Hypotension, Miosis, Lacrimal flow increased, Bronchospasm, Nausea, Diarrhoea, Sweat, Myalgia, Additional info type:Therapeutic classification (according ATC code), Additional info detail:Parasympathomimetic]	https://pubchem.ncbi.nlm.nih.gov/compound/8246	2.383730580626531	0.08976201618194757	100.81834592139106	101.67934616799606	1147	960	0.00480150547809833	0.00395780891025	0.010131354909385	0.01154281447330333	101.24884604469355	-0.861000246605002	1053.5	0.010837084691344166
Prestw-1169	Miglitol	[Therapeutic class:Endocrinology, Metabolism, Therapeutic effect:Antidiabetic, Target type:Enzyme, Target names:Alpha-glucosidase, Side effect:Diarrhoea, Nausea, Dyspepsia, Hepatic enzyme levels elevated, Additional info type:?, Additional info detail:?]	https://pubchem.ncbi.nlm.nih.gov/compound/51577	0.736158029558219	0.38048919409918663	95.86553515078124	86.79904660246355	892	1010	0.00456562630521833	0.00337860197760166	0.01082309700238	0.01197451764406833	91.3322908766224	9.066488548317693	951	0.011398807323224165
Prestw-534	Atovaquone	[Therapeutic class:Infectiology, Therapeutic effect:Antimalarial, Antiprotozoal, Target type:?, Target names:?, Side effect:Nausea, Pruritus, Anemia, Neutropenia, Insomnia, Headache, Fever, Additional info type:?, Additional info detail:?]	https://pubchem.ncbi.nlm.nih.gov/compound/74989	-0.3040740517045194	0.8630963094418035	95.90559397863346	95.68475153041966	731	1093	0.00456753411951166	0.00372447283007166	0.00937285429488	0.01279532614475166	95.79517275452656	0.2208424482138014	912	0.01108409021981583
Prestw-1407	Etofenamate	[Therapeutic class:Metabolism, Therapeutic effect:Anti-inflammatory, Target type:Enzyme, Target names:Cyclooxygenases, Side effect:Epigastric misery, Nausea, Diarrhoea, Headache, Dizziness, Tinnitus, Depression, Drowsiness, Insomnia, Hypersensitivity reactions, Anemia, Additional info type:Therapeutic classification (according ATC code), Additional info detail:NSAID]	https://pubchem.ncbi.nlm.nih.gov/compound/35375	1.744084766682363	0.36886010698249705	132.5910862363437	81.52314434748297	1048	1008	0.00631469224269166	0.00317324057687166	0.00998321509298166	0.010224180606505	107.05711529191333	51.06794188886073	1028	0.01010369784974333
Prestw-421	Suloctidil	[Therapeutic class:Neuromuscular, Therapeutic effect:Antiplatelet, Vasodilator, Target type:?, Target names:?, Side effect:Hepatotoxicity, Hepatic enzyme levels elevated, Additional info type:?, Additional info detail:?]	https://pubchem.ncbi.nlm.nih.gov/compound/5354	-4.878510781729481	-5.17239990412008	205.32660365818063	183.42463114457183	23	55	0.009778744168574	0.007139696180814	1.5716792549928002e-4	2.70084687508714e-4	194.37561740137625	21.901972513608797	39	2.13626306503997e-4
Prestw-1410	Exemestane	[Therapeutic class:Endocrinology, Oncology, Therapeutic effect:Antineoplastic, Target type:Coenzyme, Target names:Cytochrome P450 19A1, Side effect:Hot flushes, Arthralgia, Fatigue, Nausea, Headache, Insomnia, Sweat, Additional info type:Therapeutic classification (according ATC code), Additional info detail:Aromatase inhibitor]	https://pubchem.ncbi.nlm.nih.gov/compound/4460995	-2.087329048154928	-1.468535657454454	73.3709796266339	87.63207745166929	455	692	0.00349431601353	0.00341102721479833	0.00932453394247833	0.01070611155592166	80.5015285391516	-14.261097825035392	573.5	0.010015322749199994
Prestw-457	Meclozine dihydrochloride	[Therapeutic class:Allergology, Central Nervous System, Therapeutic effect:Antiemetic, Antihistaminic, Sedative, Target type:GPCR, Target names:Histaminergic H1 receptor, Side effect:Palpitations, Tinnitus, Dizziness, Blurred vision, Mouth dryness, Nausea, Fatigue, Weight gain, Paresthesia, Sedation, Drowsiness, Anxiety, Urinary troubles, Hypotension, Additional info type:Chemical classification …	https://pubchem.ncbi.nlm.nih.gov/compound/64713	-0.8984923838546556	0.9793871806086992	182.62646235766192	128.97350735469774	639	1113	0.008697642789535	0.00502021812523499	0.01029348191028833	0.010652704746455	155.79998485617983	53.65295500296418	876	0.010473093328371664
Prestw-400	Hesperidin	[Therapeutic class:Oncology, Therapeutic effect:Anti-haemorrhoids, Antineoplastic, Anti-oxidant, Target type:?, Target names:?, Side effect:Diarrhoea, Nausea, Additional info type:?, Additional info detail:?]	https://pubchem.ncbi.nlm.nih.gov/compound/3594	0.4001824505168377	-1.3987611347543163	91.6069274733268	110.74473266549234	840	704	0.004362808773295	0.00431067376242333	0.00984588397356166	0.01047023215020166	101.17583006940957	-19.13780519216553	772	0.01015805806188166
Prestw-1469	Mercaptopurine	[Therapeutic class:Immunology, Oncology, Therapeutic effect:Immunosuppressant, Target type:Enzyme, Target names:Hypoxanthine-guanine phosphoribosyltransferase, Side effect:Bone marrow suppression, Hypersensitivity reactions, Vomiting, Diarrhoea, Anorexia, Arthralgia, Additional info type:Chemical classification (according ATC code), Therapeutic classification (according ATC code), Additional info…	https://pubchem.ncbi.nlm.nih.gov/compound/667490	0.936451163217504	-1.648786507763142	100.04405124609438	120.21847467525215	923	661	0.00476462945031666	0.00467943361339333	0.01055797166190833	0.01371086714788	110.13126296067327	-20.17442342915777	792	0.012134419404894164
Prestw-1188	Ziprasidone Hydrochloride	[Therapeutic class:Central Nervous System, Therapeutic effect:Antipsychotic, Target type:GPCR, Target names:Dopaminergic D2 / 5-HT2 receptors, Side effect:Somnolence, Upper respiratory tract infection, Extrapyramidal syndrome, Dyskinesia, Glycemia, Dizziness, Headache, Asthenia, Rash, Blurred vision, Orthostatic hypotension, Weight gain, Additional info type:Chemical classification (according ATC…	https://pubchem.ncbi.nlm.nih.gov/compound/219099	-1.1440129993079728	-0.2649251408770841	106.30515217697572	85.13297493464508	601	899	0.00506281635413666	0.003313751115155	0.01008430604514	0.01143918007922333	95.71906355581041	21.172177242330648	750	0.010761743062181665
Prestw-438	Doxorubicin hydrochloride	[Therapeutic class:Infectiology, Oncology, Therapeutic effect:Antibacterial, Antineoplastic, Immunosuppressant, Target type:DNA, Target names:?, Side effect:Hair loss, Immunodepressor, Vomiting, Diarrhoea, Amenorrhoea, Tachycardia, Bone marrow suppression, Additional info type:Chemical classification (according ATC code), Additional info detail:Anthracycline]	https://pubchem.ncbi.nlm.nih.gov/compound/21584061	2.4289580624205636	-5.370094385103802	102.18003807450076	311.4083001541945	1154	21	0.00486635649576666	0.01212138542904999	0.01056305796372666	0.001659418747293	206.79416911434762	-209.2282620796937	587.5	0.00611123835550983
Prestw-449	Pilocarpine nitrate	[Therapeutic class:Ophthalmology, Therapeutic effect:Antiglaucoma, Target type:Receptor, Target names:Cholinergic receptors, Side effect:Headache, Sweat, Urinary troubles, Dizziness, Hypertension, Palpitations, Vasodilatation, Nausea, Blurred vision, Lacrimal flow increased, Fever, Additional info type:Therapeutic classification (according ATC code), Additional info detail:Parasympathomimetic]	https://pubchem.ncbi.nlm.nih.gov/compound/18529172	0.09005114678633178	-1.410390221871006	105.74446221398136	106.97157223546944	792	702	0.005036113318055	0.00416380570580666	0.008242415283641	0.01104498887433666	106.3580172247254	-1.2271100214880732	747	0.00964370207898883
Prestw-626	Racecadotril	[Therapeutic class:Gastroenterology, Therapeutic effect:Antidiarrheal, Target type:Enzyme, Target names:Enkephalinase, Side effect:Headache, Constipation, Additional info type:?, Additional info detail:?]	https://pubchem.ncbi.nlm.nih.gov/compound/107751	0.6133977218315604	-1.2650266329123865	104.28931901771902	104.08044898484307	873	727	0.00496681166502333	0.004051270429045	0.00876630827164	0.01008494206083833	104.18488400128105	0.20887003287595007	800	0.009425625166239165
Prestw-1127	Acipimox	[Therapeutic class:Metabolism, Therapeutic effect:Antilipemic, Target type:?, Target names:?, Side effect:Facial flushing, Headache, Nausea, Epigastric misery, Pruritus, Additional info type:Chemical classification (according ATC code), Additional info detail:Nicotinic acid derivative]	https://pubchem.ncbi.nlm.nih.gov/compound/5310993	2.344964167660218	-1.7650773789300376	109.24212652917286	119.53243789322832	1141	641	0.005202690682685	0.00465273003404333	0.01007222624807166	0.00973907082030666	114.38728221120058	-10.290311364055455	891	0.009905648534189161
Prestw-541	Ciclopirox ethanolamine	[Therapeutic class:Infectiology, Metabolism, Therapeutic effect:Antibacterial, Antifungal, Target type:Not identified, Target names:?, Side effect:Burning, Pruritus, Erythema, Skin dryness, Eczema, Additional info type:?, Additional info detail:?]	https://pubchem.ncbi.nlm.nih.gov/compound/38911	-3.9287336640548065	-3.619916774042023	134.7137168629651	180.55638196787285	170	322	0.006415783194825	0.00702805126396333	0.0062816308151605	0.01476819006105	157.63504941541896	-45.84266510490775	246	0.01052491043810525
Prestw-344	Clorgyline hydrochloride	[Therapeutic class:Central Nervous System, Therapeutic effect:Antidepressant, Target type:Enzyme, Target names:Monoamine oxidase A, Side effect:Insomnia, Excitation, Cheese effect, Additional info type:?, Additional info detail:?]	https://pubchem.ncbi.nlm.nih.gov/compound/28767	1.8797672120644593	1.1538234873590425	127.15767464045244	107.93527732717824	1069	1143	0.00605592430413833	0.00420131736124666	0.00947076641023166	0.01284301063666666	117.54647598381534	19.2223973132742	1106	0.01115688852344916
Prestw-441	Estradiol-17 beta	[Therapeutic class:Endocrinology, Therapeutic effect:Antigonadotropin, Target type:Nuclear receptor, Target names:Estrogen receptor, Side effect:Headache, Breast pain, Menstrual disturbances, Weight gain, Weight loss, Oedema, Nausea, Additional info type:?, Additional info detail:?]	https://pubchem.ncbi.nlm.nih.gov/compound/450	1.0527504021164438	-1.0440739776952848	89.9915897055782	109.71568746173536	941	765	0.00428587780334166	0.00427061878144666	0.01006078215626333	0.01007985591424	99.85363858365679	-19.72409775615715	853	0.010070319035251664
Prestw-477	Progesterone	[Therapeutic class:Endocrinology, Therapeutic effect:Progestogen, Target type:Nuclear receptor, Target names:Progesterone receptor, Side effect:Drowsiness, Dizziness, Menstrual disturbances, Additional info type:?, Additional info detail:?]	https://pubchem.ncbi.nlm.nih.gov/compound/4920	1.899150418547616	3.165655558546337	104.26261802124732	95.61941740000742	1072	1489	0.00496554002165666	0.00372192973736666	0.01014343493929666	0.01345972879792166	99.94101771062736	8.643200621239899	1280.5	0.011801581868609159
Prestw-356	Adenosine 5'-monophosphate monohydrate	[Therapeutic class:Cardiovascular, Metabolism, Therapeutic effect:Antiarrhythmic, Target type:Ion channel, Target names:Ca2+ channel, Side effect:Epigastric misery, Nausea, Additional info type:Pharmacological tool, Additional info detail:Endogenous nucleotide]	https://pubchem.ncbi.nlm.nih.gov/compound/16218864	0.7555412360413756	-0.7533467997780458	96.43958457475183	105.95885782273078	895	815	0.00459296558983666	0.00412438639129166	0.009503191647435	0.011200757968865	101.1992211987413	-9.519273247978944	855	0.010351974808150002
Prestw-1392	Dexfenfluramine hydrochloride	[Therapeutic class:Central Nervous System, Therapeutic effect:Anorectic, Target type:GPCR, Target names:Serotoninergic 5-HT receptors, Side effect:Headache, Asthenia, Cardiac toxicity, Pulmonary hypertension, Diarrhoea, Vomiting, Insomnia, Mouth dryness, Drowsiness, Dizziness, Depression, Pharyngitis, Urinary troubles, Additional info type:?, Additional info detail:?]	https://pubchem.ncbi.nlm.nih.gov/compound/91452	1.847461867925865	3.1772846456630264	107.34644377987462	92.64661427392508	1064	1491	0.00511240819468833	0.00360621511936166	0.00993044449326833	0.01300958769085	99.99652902689985	14.699829505949538	1277.5	0.011470016092059165
Prestw-485	Cefaclor hydrate	[Therapeutic class:Infectiology, Metabolism, Therapeutic effect:Antibacterial, Target type:Enzyme, Target names:Bacterial transpeptidase, Side effect:Hypersensitivity reactions, Fever, Diarrhoea, Nausea, Mucocutaneous candidiasis, Hepatic enzyme levels elevated, Additional info type:Chemical classification (according ATC code), Additional info detail:Second-generation cephalosporin]	https://pubchem.ncbi.nlm.nih.gov/compound/22023725	-0.6788160437122139	-1.224324828003973	99.16296073295888	98.24919316260278	673	734	0.00472266723712166	0.00382429221644833	0.01083962793928833	0.01010910204299833	98.70607694778083	0.9137675703561001	703.5	0.01047436499114333
Prestw-630	Dimethisoquin hydrochloride	[Therapeutic class:Neuromuscular, Therapeutic effect:Antipruritic, Local anesthetic, Target type:?, Target names:?, Side effect:Irritation, Pruritus, Burning, Additional info type:?, Additional info detail:?]	https://pubchem.ncbi.nlm.nih.gov/compound/9883104	-3.011261890518727	1.7352778431935207	141.909300522247	145.0788594998848	312	1243	0.00675847513290833	0.005647109511	0.0085170775225	0.01661262467195	143.4940800110659	-3.1695589776377915	777.5	0.012564851097224999
Prestw-1254	Fentiazac	[Therapeutic class:Metabolism, Therapeutic effect:Anti-inflammatory, Target type:Enzyme, Target names:Cyclooxygenase, Side effect:Headache, Rash, Epigastric misery, Hepatotoxicity, Additional info type:Therapeutic classification (according ATC code), Chemical classification (according ATC code), Additional info detail:NSAID, Acetic acid derivative]	https://pubchem.ncbi.nlm.nih.gov/compound/28871	-4.038168017324295e-4	-0.1253760954768093	86.34707398395656	88.57945075547055	778	923	0.00411230659422833	0.00344790316497333	0.00923170832296166	0.01076142544239	87.46326236971356	-2.2323767715139837	850.5	0.00999656688267583
Prestw-325	Ascorbic acid	[Therapeutic class:Metabolism, Therapeutic effect:Anti-oxidant, CNS Stimulant, Hemostatic, Target type:?, Target names:?, Side effect:Kidney stone, Diarrhoea, Excitation, Additional info type:?, Additional info detail:?]	https://pubchem.ncbi.nlm.nih.gov/compound/54676860	0.06420687147545628	-0.3056269457854976	96.54638285691408	95.4234170025924	788	892	0.00459805189166166	0.00371430053686	0.009840797555335	0.01163246110082666	95.98489992975324	1.1229658543216772	840	0.010736629328080831
Prestw-337	Procainamide hydrochloride	[Therapeutic class:Cardiovascular, Neuromuscular, Therapeutic effect:Antiarrhythmic, Local anesthetic, Vasodilator, Target type:Ion channel, Target names:Na+, Side effect:Hypotension, Tachycardia, Electrocardiogram disturbances, Hypersensitivity reactions, Agranulocytosis, Additional info type:Therapeutic classification (according ATC code), Additional info detail:Antiarrhythmic, class Ia]	https://pubchem.ncbi.nlm.nih.gov/compound/66068	-1.5122939224879484	0.7002890898081496	110.67056709940285	94.6720430993169	544	1065	0.00527072061474166	0.00368505374838833	0.00863406310479	0.01208260244068333	102.67130509935987	15.99852400008595	804.5	0.010358332772736664
Prestw-501	Vigabatrin hydrochloride	[Therapeutic class:Central Nervous System, Therapeutic effect:Anticonvulsant, Antiepileptic, Target type:Enzyme, Target names:Gamma-amino-N-butyrate transaminase, Side effect:Somnolence, Fatigue, Blurred vision, Headache, Dizziness, Memory loss, Paresthesia, Excitation, Nausea, Weight gain, Additional info type:Chemical classification (according ATC code), Additional info detail:Fatty acid deriva…	https://pubchem.ncbi.nlm.nih.gov/compound/71666447	-0.27822977639364393	0.15953653888208494	93.58270832311334	93.05497875857816	735	972	0.004456905958555	0.00362211046740333	0.00989038947348333	0.0118130260768	93.31884354084575	0.5277295645351785	853.5	0.010851707775141665
Prestw-1460	Oxibendazol	[Therapeutic class:Metabolism, Therapeutic effect:?, Target type:?, Target names:?, Side effect:Diarrhoea, Vomiting, Additional info type:Veterinary use, Additional info detail:Cat, Dog, Swine]	https://pubchem.ncbi.nlm.nih.gov/compound/4622	1.9508389691693668	-4.242072934784915	103.15457555680008	188.91939790148783	1080	215	0.0049127691503	0.00735357675390833	0.00966213988916833	0.01517636872206733	146.03698672914396	-85.76482234468774	647.5	0.01241925430561783
Prestw-553	Pentamidine isethionate	[Therapeutic class:Infectiology, Therapeutic effect:Antifungal, Antiparasitic, Antiprotozoal, Target type:?, Target names:?, Side effect:Dizziness, Hypotension, Nausea, Taste alteration, Kidney deficiency, Haematuria, Rash, Hepatic enzyme levels elevated, Additional info type:?, Additional info detail:?]	https://pubchem.ncbi.nlm.nih.gov/compound/8813	-1.3120007888286631	-0.613797754377771	77.04219878908548	77.68465078389448	575	839	0.00366915898242333	0.00302382946635166	0.0127902395713	0.01307698184003333	77.36342478648999	-0.6424519948090079	707	0.012933610705666666
Prestw-492	Nitrofural	[Therapeutic class:Infectiology, Therapeutic effect:Antibacterial, Target type:DNA, Target names:?, Side effect:Peripheral neuropathy, Hypersensitivity reactions, Additional info type:Chemical classification (according ATC code), Additional info detail:Nitrofuran derivative]	https://pubchem.ncbi.nlm.nih.gov/compound/1839	-1.0535580357199086	0.2351256051405671	117.14525970585714	94.78638555382688	615	985	0.00557907988938333	0.00368950446136333	0.00945232827991666	0.01223710008588333	105.96582262984201	22.358874152030268	800	0.010844714182899996
Prestw-378	Bezafibrate	[Therapeutic class:Metabolism, Therapeutic effect:Antilipemic, Hypocholesterolemic, Lipid-lowering, Target type:Nuclear receptor, Target names:Peroxisome proliferator-activated alpha receptor, Side effect:Dyspepsia, Hepatic enzyme levels elevated, Hypersensitivity reactions, Headache, Dizziness, Pruritus, Hair loss, Erectile dysfunction, Kidney stone, Additional info type:Therapeutic classificati…	https://pubchem.ncbi.nlm.nih.gov/compound/39042	2.3385030988324993	-0.02071431142660328	98.96271385203754	109.9933617529707	1140	941	0.00471313041634833	0.004281427090365	0.0112261895556	0.01197324615591666	104.47803780250412	-11.030647900933161	1040.5	0.01159971785575833
Prestw-1431	Loracarbef	[Therapeutic class:Infectiology, Metabolism, Therapeutic effect:Antibacterial, Target type:?, Target names:?, Side effect:Diarrhoea, Nausea, Headache, Hypersensitivity reactions, Rash, Hepatic enzyme levels elevated, Eosinophilia, Additional info type:Chemical classification (according ATC code), Additional info detail:Second-generation cephalosporin]	https://pubchem.ncbi.nlm.nih.gov/compound/3956	1.3370374305360742	-0.3928450991606693	100.9785437521032	89.54315784104368	985	877	0.00480913495024166	0.00348541489802333	0.00993362317481833	0.00949111169515166	95.26085079657344	11.435385911059527	931	0.009712367434984995
Prestw-408	Butoconazole nitrate	[Therapeutic class:Infectiology, Metabolism, Therapeutic effect:Antibacterial, Antifungal, Target type:Enzyme, Target names:Ergosterol synthesis, Side effect:Hypersensitivity reactions, Mucosal irritation, Urinary troubles, Additional info type:Chemical classification (according ATC code), Additional info detail:Imidazole derivative]	https://pubchem.ncbi.nlm.nih.gov/compound/47471	2.0154496574465557	-2.4686371494897563	102.32687888852516	216.76891265523528	1090	520	0.00487334983578333	0.00843760278075166	0.01005887457479666	0.01048867043572333	159.54789577188023	-114.44203376671013	805	0.010273772505259994
Prestw-545	Tetramisole hydrochloride	[Therapeutic class:Immunology, Infectiology, Therapeutic effect:Antihelmintic, Antiparasitic, Immunomodulator, Target type:Enzyme, Target names:Alkaline phosphatase, Side effect:Vomiting, Diarrhoea, Excitation, Additional info type:Veterinary use, Additional info detail:Pigeon]	https://pubchem.ncbi.nlm.nih.gov/compound/68628	1.6859351472328932	1.246856184292559	104.04901901249472	106.9879000356912	1039	1159	0.00495536730159	0.00416444125585333	0.010574501939115	0.01190203746468333	105.51845952409296	-2.9388810231964726	1099	0.011238269701899166
Prestw-1174	Acarbose	[Therapeutic class:Endocrinology, Therapeutic effect:Antidiabetic, Target type:Enzyme, Target names:Alpha-glucosidase, Side effect:Diarrhoea, Epigastric misery, Nausea, Dyspepsia, Additional info type:?, Additional info detail:?]	https://pubchem.ncbi.nlm.nih.gov/compound/4432690	1.181971778670821	0.4386346296826345	90.912732528149	94.50870328704862	961	1020	0.00432974752038833	0.00367869584200166	0.00977594700330833	0.01118104846682	92.7107179075988	-3.5959707588996253	990.5	0.010478497735064166
Prestw-434	Cefadroxil	[Therapeutic class:Infectiology, Metabolism, Therapeutic effect:Antibacterial, Target type:Enzyme, Target names:Bacterial transpeptidase, Side effect:Nausea, Vomiting, Diarrhoea, Hypersensitivity reactions, Pruritus, Rash, Eosinophilia, Neutropenia, Additional info type:Chemical classification (according ATC code), Additional info detail:First-generation cephalosporin]	https://pubchem.ncbi.nlm.nih.gov/compound/2610	1.0656725397718814	-0.7010159077529426	99.25641259097917	104.5867982156908	943	824	0.00472711791129333	0.00407097977586	0.00973652753358	0.01175389768711666	101.92160540333498	-5.330385624711639	883.5	0.01074521261034833
Prestw-1139	Itraconazole	[Therapeutic class:Infectiology, Metabolism, Therapeutic effect:Antifungal, Target type:Not identified, Target names:?, Side effect:Vomiting, Diarrhoea, Headache, Dizziness, Hepatic enzyme levels elevated, Rash, Blurred vision, Tinnitus, Additional info type:Chemical classification (according ATC code), Additional info detail:Triazole derivative]	https://pubchem.ncbi.nlm.nih.gov/compound/3793	-4.723445129864228	-5.02703631516146	89.0704501421636	117.31100368599157	47	80	0.00424200824151333	0.00456626201049399	4.4251163490133336e-4	3.7689784076038e-4	103.19072691407757	-28.24055354382797	63.5	4.097047378308567e-4
Prestw-482	Cefotiam hydrochloride	[Therapeutic class:Infectiology, Metabolism, Therapeutic effect:Antibacterial, Target type:?, Target names:?, Side effect:Hypersensitivity reactions, Diarrhoea, Nausea, Hepatic enzyme levels elevated, Eosinophilia, Nephrotoxicity, Additional info type:Chemical classification (according ATC code), Additional info detail:Second-generation cephalosporin]	https://pubchem.ncbi.nlm.nih.gov/compound/21982979	-0.38160687763714585	0.27582741004898054	105.02356056885256	95.94610300613698	719	992	0.00500178015015166	0.00373464578297	0.00910454980718666	0.012199587964755	100.48483178749477	9.07745756271558	855.5	0.010652068885970829
Prestw-560	Prenylamine lactate	[Therapeutic class:Cardiovascular, Central Nervous System, Therapeutic effect:Antianginal, Anxiolytic, Vasodilator, Target type:Ion channel, Target names:Ca2+ channel, Side effect:Electrocardiogram disturbances, Tremor, Arrhythmia, Extrapyramidal syndrome, Torsades de pointes, Additional info type:?, Additional info detail:?]	https://pubchem.ncbi.nlm.nih.gov/compound/65557	-4.826822231107729	-4.899116356877875	160.19864873235773	178.09320938427092	31	102	0.0076295111018	0.006932173715904	3.73846036382e-4	0.00147402156144438	169.14592905831432	-17.894560651913196	66.5	9.2393379891319e-4
Prestw-355	Hycanthone	[Therapeutic class:Infectiology, Therapeutic effect:Antihelmintic, Antiparasitic, Target type:DNA, Target names:?, Side effect:Vomiting, Anorexia, Hepatic necrosis, Carcinogenic, Additional info type:?, Additional info detail:?]	https://pubchem.ncbi.nlm.nih.gov/compound/3634	-4.859127575246324	-5.178214447678425	221.07414053084972	178.4068167992569	26	54	0.010528725571955	0.006944380700588	0.0021362632396645	3.1433585099879997e-4	199.7404786650533	42.66732373159283	40	0.0012252995453316499
Prestw-460	Dinoprost trometamol	[Therapeutic class:Endocrinology, Therapeutic effect:Oxytocic, Target type:GPCR, Target names:Prostaglandin receptor, Side effect:Vomiting, Diarrhoea, Bronchospasm, Headache, Dizziness, Uterine bleeding, Foetal distress, Additional info type:Chemical classification (according ATC code), Additional info detail:Prostaglandin]	https://pubchem.ncbi.nlm.nih.gov/compound/78408839	-0.7692710073002782	-1.4278338525460403	101.37904566195874	116.49431658769136	659	699	0.00482820897984	0.004534472944215	0.01157778291963333	0.01329950926203333	108.93668112482504	-15.115270925732617	679	0.01243864609083333
Prestw-488	Dosulepin hydrochloride	[Therapeutic class:Central Nervous System, Therapeutic effect:Antidepressant, CNS Stimulant, Target type:?, Target names:?, Side effect:Mouth dryness, Constipation, Blurred vision, Orthostatic hypotension, Drowsiness, Suicide, Weight gain, Hot flushes, Additional info type:?, Additional info detail:?]	https://pubchem.ncbi.nlm.nih.gov/compound/20980871	-4.0773382470923405	1.0666053339838708	247.78725957025904	154.50359517941126	147	1128	0.01180094627973	0.00601396181931	0.00930927493997066	0.01466074104731666	201.14542737483515	93.28366439084778	637.5	0.01198500799364366
Prestw-499	Propafenone hydrochloride	[Therapeutic class:Cardiovascular, Therapeutic effect:Antiarrhythmic, Target type:GPCR, Target names:Adrenergic Beta receptors, Side effect:Arrhythmia, Nausea, Constipation, Rash, Vertigo, Blurred vision, Tremor, Headache, Additional info type:Therapeutic classification (according ATC code), Additional info detail:Antiarrhythmic, class Ic]	https://pubchem.ncbi.nlm.nih.gov/compound/36708	-1.1117076551693783	5.444956633417491	183.8546397509103	124.33464552095803	606	1881	0.00875613512471333	0.00483965314925	0.010337987837075	0.01234327745625	154.09464263593418	59.519994229952275	1243.5	0.0113406326466625
Prestw-503	Cetirizine dihydrochloride	[Therapeutic class:Allergology, Therapeutic effect:Antihistaminic, Antipruritic, Target type:GPCR, Target names:Histaminergic H1 receptor, Side effect:Somnolence, Headache, Mouth dryness, Fatigue, Additional info type:Chemical classification (according ATC code), Additional info detail:Piperazine derivative]	https://pubchem.ncbi.nlm.nih.gov/compound/55182	-0.9695641409595632	-1.5848265286213494	91.01952836595302	110.679397538105	628	672	0.0043348337058	0.00430813063091166	0.00977594673166833	0.01074235164561666	100.849462952029	-19.65986917215197	650	0.010259149188642496
Prestw-1156	Oxcarbazepine	[Therapeutic class:Central Nervous System, Therapeutic effect:Anticonvulsant, Target type:Ion channel, Target names:Voltage-gated Na+ channel, Side effect:Somnolence, Headache, Vertigo, Blurred vision, Nausea, Fatigue, Additional info type:Chemical classification (according ATC code), Additional info detail:Carboxamide derivatives]	https://pubchem.ncbi.nlm.nih.gov/compound/34312	0.6715473412810302	-0.6486850157278397	109.73606807501191	128.41814880277744	882	833	0.00522621480437666	0.00499860111934333	0.00975432960937	0.01174245309084833	119.07710843889467	-18.682080727765523	857.5	0.010748391350109165
Prestw-549	Trimetazidine dihydrochloride	[Therapeutic class:Cardiovascular, Therapeutic effect:Antianginal, Anti-ischemic, Vasodilator, Target type:?, Target names:?, Side effect:Headache, Dizziness, Diarrhoea, Dyspepsia, Nausea, Pruritus, Asthenia, Additional info type:?, Additional info detail:?]	https://pubchem.ncbi.nlm.nih.gov/compound/83201	1.033367195633287	0.6072563928746331	182.25264188899175	117.1640016430358	938	1049	0.00867983947197666	0.004560540042195	0.01078431378118166	0.01092164497821166	149.70832176601377	65.08864024595594	993.5	0.01085297937969666
Prestw-520	Sulfasalazine	[Therapeutic class:Infectiology, Metabolism, Therapeutic effect:Antibacterial, Anti-inflammatory, Target type:Enzyme, Target names:15-Hydroxydehydrogenase, Side effect:Anorexia, Peripheral neuropathy, Taste alteration, Headache, Vertigo, Tinnitus, Dyspnea, Nausea, Dyspepsia, Hepatic enzyme levels elevated, Fulminans hepatitis, Erythema, Fever, Depression, Additional info type:Chemical classificat…	https://pubchem.ncbi.nlm.nih.gov/compound/5339	2.2092817222781216	-0.02071431142660328	95.73204239056444	105.94252603478056	1120	941	0.00455926867046833	0.004123750686025	0.01016505198397833	0.010541441074245	100.8372842126725	-10.210483644216112	1030.5	0.010353246529111664
Prestw-462	Cefixime	[Therapeutic class:Infectiology, Metabolism, Therapeutic effect:Antibacterial, Target type:?, Target names:?, Side effect:Diarrhoea, Nausea, Headache, Hepatic enzyme levels elevated, Hypersensitivity reactions, Additional info type:Chemical classification (according ATC code), Additional info detail:Third-generation cephalosporin]	https://pubchem.ncbi.nlm.nih.gov/compound/2675	0.38079924403368104	-1.0673321519286638	104.302668701157	86.1620091719768	837	761	0.00496744744790166	0.00335380566927	0.01050647247272499	0.01064889024322666	95.2323389365669	18.140659529180198	799	0.010577681357975825
Prestw-537	Piracetam	[Therapeutic class:Central Nervous System, Therapeutic effect:CNS Stimulant, Target type:?, Target names:?, Side effect:Insomnia, Excitation, Nausea, Diarrhoea, Epigastric misery, Haemorrhage, Additional info type:?, Additional info detail:?]	https://pubchem.ncbi.nlm.nih.gov/compound/4843	0.6780084101087491	0.11883473397367147	106.39860322012834	91.9442656426371	883	965	0.0050672669895	0.00357887661084666	0.00988403137307833	0.01200122091298333	99.17143443138272	14.45433757749123	924	0.01094262614303083
Prestw-329	Tacrine hydrochloride	[Therapeutic class:Central Nervous System, Therapeutic effect:CNS Stimulant, Target type:Enzyme, Target names:Acetylcholinesterase, Side effect:Dizziness, Headache, Nausea, Diarrhoea, Myalgia, Ataxia, Hepatotoxicity, Additional info type:?, Additional info detail:?]	https://pubchem.ncbi.nlm.nih.gov/compound/2723754	0.9558343697006606	-1.6546010513214868	125.55568655617712	101.9406836865772	926	660	0.005979629117065	0.003967981319875	0.00981027974438	0.01138386642558666	113.74818512137716	23.61500286959992	793	0.010597073084983331
Prestw-632	Dipivefrin hydrochloride	[Therapeutic class:Ophthalmology, Therapeutic effect:Antiglaucoma, Target type:?, Target names:?, Side effect:Tachycardia, Hypertension, Occular irritation, Rash, Lacrimal flow increased, Blurred vision, Headache, Photophobia, Additional info type:Therapeutic classification (according ATC code), Additional info detail:Sympathomimetic]	https://pubchem.ncbi.nlm.nih.gov/compound/71486	5.569037512691935	2.4272085266365497	122.8323112127328	122.88092298626614	1640	1362	0.00584992750858333	0.00478306785225833	0.00998130782198333	0.01056051487103333	122.85661709949947	-0.04861177353333801	1501	0.01027091134650833
Prestw-619	Diflorasone Diacetate	[Therapeutic class:Endocrinology, Therapeutic effect:Anti-inflammatory, Antipruritic, Antipsoriatic, Target type:?, Target names:?, Side effect:Burning, Erythema, Skin dryness, Additional info type:Chemical classification (according ATC code), Additional info detail:Corticosteroid, potent]	https://pubchem.ncbi.nlm.nih.gov/compound/3056	1.3241152928806363	3.1133246665212337	89.33744299588199	84.07126515796952	983	1480	0.00425472386026333	0.00327242468483666	0.010309376598635	0.01094453362747333	86.70435407692575	5.2661778379124655	1231.5	0.010626955113054164
Prestw-433	Cyanocobalamin	[Therapeutic class:Metabolism, Therapeutic effect:Analgesic, Target type:?, Target names:?, Side effect:Hypersensitivity reactions, Acne, Urine coloration, Additional info type:Therapeutic use, Reference, Additional info detail:Analgesic, Arzneimittelforschung. 2012 Jul;62(7):324-9]	https://pubchem.ncbi.nlm.nih.gov/compound/4289526	3.1461367022973583	0.12464927753201624	100.56470030678746	88.93879395590771	1265	966	0.004789425525815	0.00346189038828	0.01054334846169333	0.01141565595751666	94.75174713134759	11.625906350879745	1115.5	0.010979502209604995
Prestw-524	Tiabendazole	[Therapeutic class:Infectiology, Metabolism, Therapeutic effect:Antifungal, Antihelmintic, Antiparasitic, Target type:Protein, Target names:Microtubule, Side effect:Dizziness, Nausea, Diarrhoea, Pruritus, Drowsiness, Headache, Mouth dryness, Hypotension, Urinary troubles, Additional info type:?, Additional info detail:?]	https://pubchem.ncbi.nlm.nih.gov/compound/5430	1.2013549851539778	-1.753448291813348	105.65100383764891	104.14578211832313	964	643	0.00503166233344666	0.004053813482945	0.00998194360482833	0.00805167725774928	104.89839297798602	1.5052217193257889	803.5	0.009016810431288805
Prestw-544	Tobramycin	[Therapeutic class:Infectiology, Metabolism, Therapeutic effect:Antibacterial, Target type:Ribosome, Target names:50S unit, Side effect:Nephrotoxicity, Ototoxicity, Hypersensitivity reactions, Additional info type:Chemical classification (according ATC code), Additional info detail:Aminoside]	https://pubchem.ncbi.nlm.nih.gov/compound/5496	0.1740450415466771	-1.2708411764707312	111.65845182071178	102.96972988726606	805	726	0.00531776893573666	0.00400803633965666	0.00905177912986	0.01018348984265	107.31409085398892	8.68872193344572	765.5	0.009617634486255001
Prestw-405	Pepstatin A	[Therapeutic class:Infectiology, Metabolism, Therapeutic effect:Antiviral, Target type:Enzyme, Target names:Aspartic proteases irreversible, Side effect:?, Additional info type:Pharmacological tool, Additional info detail:?]	https://pubchem.ncbi.nlm.nih.gov/compound/4742	1.8345397302704272	-1.6604155948798316	102.09993997397744	92.05859414001112	1062	659	0.00486254179850166	0.00358332678054833	0.01018666879585	0.00953307390832166	97.07926705699428	10.041345833966318	860.5	0.00985987135208583
Prestw-1210	Alendronate sodium	[Therapeutic class:Metabolism, Therapeutic effect:Antiosteoporetic, Target type:Enzyme, Target names:Farnesyl pyrophosphate synthase, Side effect:Dyspepsia, Epigastric misery, Headache, Arthralgia, Myalgia, Additional info type:Chemical classification (according ATC code), Additional info detail:Bisphosphonates]	https://pubchem.ncbi.nlm.nih.gov/compound/16760285	0.8653794061125964	-0.3812160120439797	104.4762137708091	90.13118395655064	912	879	0.00497571258650333	0.00350830346966666	0.00997685726420666	0.0112904047904	97.30369886367987	14.345029814258453	895.5	0.01063363102730333
Prestw-518	Budesonide	[Therapeutic class:Endocrinology, Therapeutic effect:Anti-inflammatory, Target type:?, Target names:?, Side effect:Insomnia, Blurred vision, Palpitations, Dyspepsia, Hypokalemia, Menstrual disturbances, Additional info type:Chemical classification (according ATC code), Additional info detail:Glucocorticoid]	https://pubchem.ncbi.nlm.nih.gov/compound/2462	0.03190152733686193	0.2932710407240149	106.9325970754027	96.50145856717522	783	995	0.00509269861504333	0.00375626267244333	0.00924696742246333	0.00914396896648833	101.71702782128895	10.431138508227477	889	0.00919546819447583
Prestw-409	Amiodarone hydrochloride	[Therapeutic class:Cardiovascular, Therapeutic effect:Antianginal, Antiarrhythmic, Target type:Ion channel, Target names:Na+, Side effect:Hypothyroidism, Hyperthyroidism, Blurred vision, Photophobia, Photosensitization, Interstitial pulmonary fibrosis, Tremor, Extrapyramidal syndrome, Hepatic enzyme levels elevated, Bradycardia, Nausea, Taste alteration, Additional info type:Therapeutic classific…	https://pubchem.ncbi.nlm.nih.gov/compound/441325	-4.536074133860381	-4.77119639859429	158.85030952191187	139.23127188956562	76	124	0.00756529602223166	0.00541949559313166	0.00456054029442973	0.008258945425041	149.04079070573874	19.61903763234625	100	0.006409742859735366
Prestw-351	Chlorthalidone	[Therapeutic class:Metabolism, Therapeutic effect:Antihypertensive, Diuretic, Target type:Ion channel, Target names:Na+, Side effect:Hypersensitivity reactions, Photosensitization, Nausea, Anorexia, Epigastric misery, Erectile dysfunction, Asthenia, Dizziness, Paresthesia, Headache, Hypokalemia, Additional info type:Therapeutic classification (according ATC code), Chemical classification (accordi…	https://pubchem.ncbi.nlm.nih.gov/compound/2732	1.1948939163262589	-0.3812160120439797	98.73576760427508	95.40707723914169	963	879	0.00470232202982	0.00371366452115166	0.01017840361842833	0.01130057747166833	97.07142242170838	3.3286903651333972	921	0.01073949054504833
Prestw-396	Etoposide	[Therapeutic class:Oncology, Therapeutic effect:Antineoplastic, Target type:Enzyme, Target names:DNA topoisomerase II, Side effect:Leucopenia, Thrombopenia, Vomiting, Hair loss, Leukemia, Additional info type:Chemical classification (according ATC code), Additional info detail:Podophyllotoxin derivative]	https://pubchem.ncbi.nlm.nih.gov/compound/3310	-2.940190133413819	-3.724578558092229	138.53177358025	143.83747612908354	323	304	0.006597619348515	0.00559878939141666	0.01225299465779833	0.011159431499735	141.18462485466677	-5.305702548833551	313.5	0.011706213078766665
Prestw-539	Thiocolchicoside	[Therapeutic class:Central Nervous System, Therapeutic effect:Antispastic, Muscle relaxant, Target type:Ionotropic receptor, Target names:GABAa receptor, Side effect:Diarrhoea, Nausea, Hypersensitivity reactions, Somnolence, Additional info type:New therapeutic use, Reference, Additional info detail:Antiosteoporetic, Br J Pharmacol. 2012 Apr 165(7):2124-6]	https://pubchem.ncbi.nlm.nih.gov/compound/287691	-0.523750391846961	-2.073248187522311	112.13905020149495	111.10407088126864	697	588	0.00534065758498999	0.004324660791705	0.00996096245944166	0.01136924310898166	111.6215605413818	1.034979320226313	642.5	0.01066510278421166
Prestw-330	Bisoprolol fumarate	[Therapeutic class:Cardiovascular, Therapeutic effect:Antianginal, Antiarrhythmic, Antihypertensive, Target type:GPCR, Target names:Adrenergic beta-1 receptor, Side effect:Bradycardia, Vertigo, Headache, Nausea, Hypotension, Raynaud's syndrome, Asthenia, Fatigue, Additional info type:Therapeutic classification (according ATC code), Additional info detail:Selective beta-blocking agent]	https://pubchem.ncbi.nlm.nih.gov/compound/62955	1.3241152928806363	-0.13119063903515413	101.32564203948992	116.00428917542943	983	922	0.0048256656155	0.004515398914615	0.00956867821514166	0.01002390589564833	108.66496560745968	-14.678647135939514	952.5	0.009796292055394996
Prestw-473	Cefotetan	[Therapeutic class:Infectiology, Metabolism, Therapeutic effect:Antibacterial, Target type:?, Target names:?, Side effect:Diarrhoea, Nausea, Hypersensitivity reactions, Hepatic enzyme levels elevated, Additional info type:Chemical classification (according ATC code), Additional info detail:Second-generation cephalosporin]	https://pubchem.ncbi.nlm.nih.gov/compound/4630412	0.05128473382001854	0.5898127621995988	151.41442015368122	108.42529676394015	786	1046	0.00721115944907333	0.004220391080405	0.00949810546202333	0.01145316769059333	129.9198584588107	42.98912338974107	916	0.010475636576308331
Prestw-1274	Emedastine	[Therapeutic class:Allergology, Therapeutic effect:Antihistaminic, Target type:GPCR, Target names:Histaminergic H1 receptor, Side effect:Headache, Nightmare, Asthenia, Taste alteration, Blurred vision, Eye dryness, Additional info type:?, Additional info detail:?]	https://pubchem.ncbi.nlm.nih.gov/compound/441330	1.0010618514946927	-0.34632875069391106	144.1921273499149	104.0477734457135	933	885	0.00686719547957166	0.00404999855285	0.00979247751335666	0.01166933728382833	124.1199503978142	40.144353904201395	909	0.010730907398592495
Prestw-1297	Lacidipine	[Therapeutic class:Cardiovascular, Therapeutic effect:Antihypertensive, Target type:Ion channel, Target names:Voltage-gated L-type Ca2+ channel, Side effect:Headache, Dizziness, Palpitations, Tachycardia, Facial flushing, Nausea, Dyspepsia, Epigastric misery, Urinary troubles, Asthenia, Oedema, Hepatic enzyme levels elevated, Additional info type:Chemical classification (according ATC code), Addi…	https://pubchem.ncbi.nlm.nih.gov/compound/68733	-0.31699618935995716	-1.358059329845903	129.44050228305815	135.83379641742314	729	711	0.00616464468961333	0.00528725085314499	0.00973462018495	0.009843976392095	132.63714935024063	-6.393294134364993	720	0.0097892982885225
Prestw-1147	Modafinil	[Therapeutic class:Central Nervous System, Therapeutic effect:CNS Stimulant, Target type:Carrier, Target names:Dopamine reuptake, Side effect:Headache, Dizziness, Insomnia, Confusion, Anxiety, Blurred vision, Tachycardia, Palpitations, Vasodilatation, Dyspnea, Nausea, Mouth dryness, Hepatic enzyme levels elevated, Additional info type:Therapeutic classification (according ATC code), Additional in…	https://pubchem.ncbi.nlm.nih.gov/compound/4236	-0.38160687763714585	0.4909655217077375	113.9412827223336	103.21474259646486	719	1029	0.00542648947642333	0.00401757331565166	0.00861371781987333	0.011540906969456661	108.57801265939923	10.726540125868738	874	0.010077312394664997
Prestw-877	Scopolamine hydrochloride	[Therapeutic class:Central Nervous System, Therapeutic effect:Antiemetic, Target type:GPCR, Target names:Muscarinic receptors, Side effect:Mouth dryness, Drowsiness, Dizziness, Constipation, Urinary troubles, Blurred vision, Mydriasis, Occular irritation, Additional info type:New therapeutic use, Reference, Additional info detail:Antidepressant, Clin Neuropharmacol. 2013 Jan-Feb 36(1):24-6]	https://pubchem.ncbi.nlm.nih.gov/compound/2837667	0.39209331376583256	2.0717824875296267	109.98866317314612	96.79832647272032	851	1103	0.00528089321839333	0.00374354685967166	0.00905622968759333	0.01239922689274	103.39349482293322	13.190336700425803	977	0.010727728290166664
Prestw-779	Zomepirac sodium salt	[Therapeutic class:Metabolism, Therapeutic effect:Anti-inflammatory, Target type:Enzyme, Target names:Cyclooxygenase, Side effect:Gastrointestinal ulceration, Dizziness, Urinary troubles, Additional info type:Therapeutic classification (according ATC code), Chemical classification (according ATC code), Additional info detail:NSAID, Acetic acid derivative]	https://pubchem.ncbi.nlm.nih.gov/compound/16220118	1.683694817935634	0.009876829111946	96.8260393488033	90.41963166599304	1061	829	0.00464891525916666	0.00349685930026166	0.011430914901825	0.01124907836008833	93.62283550739818	6.4064076828102685	945	0.011339996630956665
Prestw-753	Demeclocycline hydrochloride	[Therapeutic class:Metabolism, Infectiology, Therapeutic effect:Antibacterial, Target type:Ribosome, Target names:50S unit, Side effect:Nausea, Diarrhoea, Hypersensitivity reactions, Photosensitization, Rash, Anemia, Thrombopenia, Neutropenia, Eosinophilia, Intracranial hypertension, Additional info type:Chemical classification (according ATC code), Additional info detail:Tetracycline]	https://pubchem.ncbi.nlm.nih.gov/compound/54738647	-0.0261395542510555	-0.9909751875652494	99.9114406409131	113.94517529978464	783	696	0.00479705484273333	0.00440667849034	0.010383764669915	0.01082500450623833	106.92830797034887	-14.033734658871538	739.5	0.010604384588076665
Prestw-1510	Dolasetron mesilate	[Therapeutic class:Central Nervous System, Therapeutic effect:Antiemetic, Target type:Ionotropic receptor, Target names:Serotoninergic 5-HT3 receptor, Side effect:Headache, Dizziness, Hepatic enzyme levels elevated, Hypotension, Additional info type:?, Additional info detail:?]	https://pubchem.ncbi.nlm.nih.gov/compound/22058225	0.570457331008329	0.46891422021953183	106.78408342213766	95.54888658708556	880	890	0.00512703151131666	0.00369522642965333	0.01055797158429166	0.01136924295375166	101.16648500461162	11.235196835052093	885	0.01096360726902166
Prestw-752	Phenazopyridine hydrochloride	[Therapeutic class:Central Nervous System, Therapeutic effect:Analgesic, Target type:?, Target names:?, Side effect:Gastrointestinal ulceration, Urinary troubles, Methemoglobinemia, Additional info type:?, Additional info detail:?]	https://pubchem.ncbi.nlm.nih.gov/compound/8691	1.7944035182930456	2.673798738162526	109.4324964929462	91.89922709449856	1079	1183	0.00525418994948333	0.00355408069056666	0.01089367006594333	0.0125187560528	100.66586179372237	17.533269398447644	1131	0.011706213059371664
[truncated: 2,894 more rows]
