# Supplementary material for: Glial-to-mesenchymal transition of tumor Schwann cells drives the genetic burden in MPNSTs from neurofibromatosis type 1 mouse model
Source: Sci Adv. 2025 Nov 12;11(46):eadt9210. doi: 10.1126/sciadv.adt9210 (PMC12609162; doi:10.1126/sciadv.adt9210)
Supplement: Supplementary file 2 — Tables S1 to S8 [file sciadv.adt9210_tables_s1_to_s8.zip › adt9210_table_s1.xlsx]

## Sheet: periFb
Sfrp5

## Sheet: epiFb
Clec3b

## Sheet: endoFb
Enpp2

## Sheet: CAF
Fndc1
